# Supplementary material for: Whole-Genome Resequencing Analysis Reveals the Local Ancestry and Selection of Kongshan Cattle
Source: Biology (Basel). 2025 Dec 12;14(12):1778. doi: 10.3390/biology14121778 (PMC12730771; doi:10.3390/biology14121778)
Supplement: Supplementary file 1 [file biology-14-01778-s001.zip › Supplementary Table.xlsx]

## Sheet: Table S1
Supplementary Table S1. Summary of sequencing statistics.
Sample ID	BioProject	Accession number	Breed	Region	Mapping_rate	Mean_depth(X)
L1	PRJCA046865	This study	Kongshan	Bazhong,Sichuan,China	0.9974	10.9426X
L2	PRJCA046865	This study	Kongshan	Bazhong,Sichuan,China	0.9968	14.2119X
L3	PRJCA046865	This study	Kongshan	Bazhong,Sichuan,China	0.9954	11.3286X
L4	PRJCA046865	This study	Kongshan	Bazhong,Sichuan,China	0.9966	11.533X
L5	PRJCA046865	This study	Kongshan	Bazhong,Sichuan,China	0.9975	12.1615X
L6	PRJCA046865	This study	Kongshan	Bazhong,Sichuan,China	0.9978	10.7079X
L7	PRJCA046865	This study	Kongshan	Bazhong,Sichuan,China	0.9976	11.3189X
L10	PRJCA046865	This study	Kongshan	Bazhong,Sichuan,China	0.9979	13.6074X
L14	PRJCA046865	This study	Kongshan	Bazhong,Sichuan,China	0.9967	13.6432X
L24	PRJCA046865	This study	Kongshan	Bazhong,Sichuan,China	0.9978	12.3783X
L27	PRJCA046865	This study	Kongshan	Bazhong,Sichuan,China	0.9971	10.8764X
L30	PRJCA046865	This study	Kongshan	Bazhong,Sichuan,China	0.9974	10.6251X
L37	PRJCA046865	This study	Kongshan	Bazhong,Sichuan,China	0.9971	12.2367X
L42	PRJCA046865	This study	Kongshan	Bazhong,Sichuan,China	0.9978	11.2117X
L54	PRJCA046865	This study	Kongshan	Bazhong,Sichuan,China	0.9978	11.0654X
L61	PRJCA046865	This study	Kongshan	Bazhong,Sichuan,China	0.9979	11.5754X
L63	PRJCA046865	This study	Kongshan	Bazhong,Sichuan,China	0.9968	11.8219X
L66	PRJCA046865	This study	Kongshan	Bazhong,Sichuan,China	0.997	10.1769X
L67	PRJCA046865	This study	Kongshan	Bazhong,Sichuan,China	0.9973	11.4976X
L78	PRJCA046865	This study	Kongshan	Bazhong,Sichuan,China	0.9978	11.3067X
L86	PRJCA046865	This study	Kongshan	Bazhong,Sichuan,China	0.9968	10.5169X
L92	PRJCA046865	This study	Kongshan	Bazhong,Sichuan,China	0.9978	11.2931X
L100	PRJCA046865	This study	Kongshan	Bazhong,Sichuan,China	0.9982	11.3497X
L108	PRJCA046865	This study	Kongshan	Bazhong,Sichuan,China	0.9975	11.8895X
L110	PRJCA046865	This study	Kongshan	Bazhong,Sichuan,China	0.9982	11.6305X
L121	PRJCA046865	This study	Kongshan	Bazhong,Sichuan,China	0.9972	10.9238X
L125	PRJCA046865	This study	Kongshan	Bazhong,Sichuan,China	0.9968	10.5677X
L128	PRJCA046865	This study	Kongshan	Bazhong,Sichuan,China	0.9977	11.2659X
L129	PRJCA046865	This study	Kongshan	Bazhong,Sichuan,China	0.9968	12.051X
L1073	PRJCA046865	This study	Kongshan	Bazhong,Sichuan,China	0.9979	12.254X

## Sheet: Table S2
Supplementary Table S2. Summary of additional cattle sample information
Sample ID	BioProject	Accession number	Breed	Group	Region	Mapping_rate	Mean depth(X)
SRR934395	PRJNA210523	SRR934395	Hanwoo	East Asian taurine	Korea	0.9972	9.6278
SRR934397	PRJNA210523	SRR934397	Hanwoo	East Asian taurine	Korea	0.9963	10.1025
SRR934398	PRJNA210523	SRR934398	Hanwoo	East Asian taurine	Korea	0.9963	10.1025
SRR934400	PRJNA210523	SRR934400	Hanwoo	East Asian taurine	Korea	0.9979	12.0924
SRR934401	PRJNA210523	SRR934401	Hanwoo	East Asian taurine	Korea	0.9979	13.3862
SRR934415	PRJNA210519	SRR934415	Hanwoo	East Asian taurine	Korea	0.9985	12.992
SRR934417	PRJNA210519	SRR934417	Hanwoo	East Asian taurine	Korea	0.9982	12.7709
SRR934418	PRJNA210519	SRR934418	Hanwoo	East Asian taurine	Korea	0.9981	13.2806
SRR934419	PRJNA210519	SRR934419	Hanwoo	East Asian taurine	Korea	0.9982	12.5668
SRR934432	PRJNA210519	SRR934432	Hanwoo	East Asian taurine	Korea	0.9984	13.5425
SRR934433	PRJNA210519	SRR934433	Hanwoo	East Asian taurine	Korea	0.9911	12.2428
SRR934434	PRJNA210519	SRR934434	Hanwoo	East Asian taurine	Korea	0.9986	12.5103
SRR934435	PRJNA210517	SRR934435	Hanwoo	East Asian taurine	Korea	0.998	11.4713
SRR934436	PRJNA210518	SRR934436	Hanwoo	East Asian taurine	Korea	0.9986	11.3457
SRR934437	PRJNA210519	SRR934437	Hanwoo	East Asian taurine	Korea	0.9983	11.8099
FZ1A	PRJNA1085861	SRR28277852	Fuzhou	East Asian taurine	Dalian,Liaoning,China	0.9981	19.5045
FZ2A	PRJNA1085862	SRR28277851	Fuzhou	East Asian taurine	Dalian,Liaoning,China	0.9982	17.0887
FZ4A	PRJNA1085864	SRR28277838	Fuzhou	East Asian taurine	Dalian,Liaoning,China	0.9978	17.6675
FZ5A	PRJNA1085865	SRR28277837	Fuzhou	East Asian taurine	Dalian,Liaoning,China	0.9983	13.1106
FZ6A	PRJNA1085866	SRR28277836	Fuzhou	East Asian taurine	Dalian,Liaoning,China	0.9985	17.1064
FZ8A	PRJNA1085868	SRR28277834	Fuzhou	East Asian taurine	Dalian,Liaoning,China	0.9983	17.35
FZ9A	PRJNA1085869	SRR28277833	Fuzhou	East Asian taurine	Dalian,Liaoning,China	0.9983	15.0391
FZ10A	PRJNA1085870	SRR28277832	Fuzhou	East Asian taurine	Dalian,Liaoning,China	0.9984	13.6816
FZ11A	PRJNA1085871	SRR28277850	Fuzhou	East Asian taurine	Dalian,Liaoning,China	0.9981	16.8755
FZ13A	PRJNA1085873	SRR28277848	Fuzhou	East Asian taurine	Dalian,Liaoning,China	0.9982	18.4518
FZ14A	PRJNA1085874	SRR28277847	Fuzhou	East Asian taurine	Dalian,Liaoning,China	0.9985	16.6504
FZ15A	PRJNA1085875	SRR28277846	Fuzhou	East Asian taurine	Dalian,Liaoning,China	0.9987	17.1326
FZ17A	PRJNA1085877	SRR28277844	Fuzhou	East Asian taurine	Dalian,Liaoning,China	0.9987	17.8238
FZ19A	PRJNA1085879	SRR28277842	Fuzhou	East Asian taurine	Dalian,Liaoning,China	0.9982	12.9482
FZ20A	PRJNA1085880	SRR28277841	Fuzhou	East Asian taurine	Dalian,Liaoning,China	0.9987	18.3653
SRR1343172	PRJNA176557	SRR1343172	Angus	European taurine	Aberdeenshire, Scotland, UK	0.9986	12.54
SRR1355239	PRJNA176557	SRR1355239	Angus	European taurine	Aberdeenshire, Scotland, UK	0.9954	13.98
SRR1365103	PRJNA176557	SRR1365103	Angus	European taurine	Aberdeenshire, Scotland, UK	0.9886	15.37
SRR1365113	PRJNA176557	SRR1365113	Angus	European taurine	Aberdeenshire, Scotland, UK	0.9909	13.75
SRR1525580	PRJNA256210	SRR1525580	Angus	European taurine	Aberdeenshire, Scotland, UK	0.9955	8.9397
SRR1346376	PRJNA176557	SRR1346376	Angus	European taurine	Aberdeenshire, Scotland, UK	0.9938	12.663
SRR1348580	PRJNA176557	SRR1348580	Angus	European taurine	Aberdeenshire, Scotland, UK	0.9919	11.7672
SRR1348581	PRJNA176557	SRR1348581	Angus	European taurine	Aberdeenshire, Scotland, UK	0.9917	11.1201
SRR1355237	PRJNA176557	SRR1355237	Angus	European taurine	Aberdeenshire, Scotland, UK	0.9954	13.7841
SRR1365129	PRJNA176557	SRR1365129	Angus	European taurine	Aberdeenshire, Scotland, UK	0.9903	15.5042
SRR1365144	PRJNA176557	SRR1365144	Angus	European taurine	Aberdeenshire, Scotland, UK	0.993	16.2735
SRR1425124	PRJNA176557	SRR1425124	Angus	European taurine	Aberdeenshire, Scotland, UK	0.9942	16.442
SRR1425145	PRJNA176557	SRR1425145	Angus	European taurine	Aberdeenshire, Scotland, UK	0.9931	13.1501
SRR1425146	PRJNA176557	SRR1425146	Angus	European taurine	Aberdeenshire, Scotland, UK	0.9643	11.6078
SRR1343160	PRJNA176557	SRR1343160	Hereford	European taurine	Hereford, UK	0.9918	10.4633
SRR1346382	PRJNA176557	SRR1346382	Hereford	European taurine	Hereford, UK	0.9516	10.7499
SRR1346383	PRJNA176557	SRR1346383	Hereford	European taurine	Hereford, UK	0.9897	10.7596
SRR1346385	PRJNA176557	SRR1346385	Hereford	European taurine	Hereford, UK	0.9904	11.3844
SRR1346387	PRJNA176557	SRR1346387	Hereford	European taurine	Hereford, UK	0.9911	11.8689
SRR1365124	PRJNA176557	SRR1365124	Hereford	European taurine	Hereford, UK	0.9913	14.9545
SRR1365126	PRJNA176557	SRR1365126	Hereford	European taurine	Hereford, UK	0.9932	15.7709
SRR1365128	PRJNA176557	SRR1365128	Hereford	European taurine	Hereford, UK	0.993	15.2037
SRR1365131	PRJNA176557	SRR1365131	Hereford	European taurine	Hereford, UK	0.992	15.3153
SRR1365137	PRJNA176557	SRR1365137	Hereford	European taurine	Hereford, UK	0.9895	12.0762
SRR1346381	PRJNA176557	SRR1346381	Hereford	European taurine	Hereford, UK	0.9897	10.7281
SRR1348590	PRJNA176557	SRR1348590	Hereford	European taurine	Hereford, UK	0.9928	12.1908
SRR1365105	PRJNA176557	SRR1365105	Hereford	European taurine	Hereford, UK	0.9357	11.0472
SRR1365107	PRJNA176557	SRR1365107	Hereford	European taurine	Hereford, UK	0.9377	12.5053
SRR1365110	PRJNA176557	SRR1365110	Hereford	European taurine	Hereford, UK	0.9898	12.7097
HN006M	PRJNA658727	SRR13114495	Leiqiong	Chinese indicine	Leizhou, Guangdong,China	0.9973	10.983
HN011M	PRJNA658727	SRR13114494	Leiqiong	Chinese indicine	Leizhou, Guangdong,China	0.9975	11.6471
HN012M	PRJNA658727	SRR13114483	Leiqiong	Chinese indicine	Leizhou, Guangdong,China	0.9974	9.5714
HN014M	PRJNA658727	SRR13114477	Leiqiong	Chinese indicine	Leizhou, Guangdong,China	0.9975	9.2337
HN018M	PRJNA658727	SRR13114476	Leiqiong	Chinese indicine	Leizhou, Guangdong,China	0.9976	9.0956
HN019M	PRJNA658727	SRR13114475	Leiqiong	Chinese indicine	Leizhou, Guangdong,China	0.9974	8.8886
HN024M	PRJNA658727	SRR13114474	Leiqiong	Chinese indicine	Leizhou, Guangdong,China	0.9973	8.7613
HN025M	PRJNA658727	SRR13114473	Leiqiong	Chinese indicine	Leizhou, Guangdong,China	0.9975	8.9536
HN026M	PRJNA658727	SRR13114472	Leiqiong	Chinese indicine	Leizhou, Guangdong,China	0.9978	8.9482
HN031M	PRJNA658727	SRR13114492	Leiqiong	Chinese indicine	Leizhou, Guangdong,China	0.9971	9.2579
HN12	PRJNA379859	SRR5507189	Leiqiong	Chinese indicine	Leizhou, Guangdong,China	0.9915	11.1222
WZ1	PRJNA658727	SRR17331410	Weizhou	Chinese indicine	Guangxi,China	0.9976	13.0339
WZ22A	PRJNA658727	SRR17331409	Weizhou	Chinese indicine	Guangxi,China	0.9979	13.9267
WZ23	PRJNA658727	SRR17331401	Weizhou	Chinese indicine	Guangxi,China	0.9969	11.34
WZ23A	PRJNA658727	SRR17331400	Weizhou	Chinese indicine	Guangxi,China	0.9974	14.04
WZ25	PRJNA658727	SRR17331399	Weizhou	Chinese indicine	Guangxi,China	0.9957	9.89
WZ27	PRJNA658727	SRR17331398	Weizhou	Chinese indicine	Guangxi,China	0.9974	11.06
WZ28	PRJNA658727	SRR17331397	Weizhou	Chinese indicine	Guangxi,China	0.9973	11.55
WZ28A	PRJNA658727	SRR17331396	Weizhou	Chinese indicine	Guangxi,China	0.9977	14.23
WZ29	PRJNA658727	SRR17331395	Weizhou	Chinese indicine	Guangxi,China	0.9951	10.2
WZ29A	PRJNA658727	SRR17331394	Weizhou	Chinese indicine	Guangxi,China	0.9973	10.82
WZ30	PRJNA658727	SRR17331408	Weizhou	Chinese indicine	Guangxi,China	0.997	9.92
WZ32	PRJNA658727	SRR17331407	Weizhou	Chinese indicine	Guangxi,China	0.9976	10.39
WZ47	PRJNA658727	SRR17331405	Weizhou	Chinese indicine	Guangxi,China	0.9975	9.5088
I319	PRJNA658727	SRR12632111	Sahiwal	Indian indicine	Pakistan	0.995	10.1372
I320	PRJNA658727	SRR12632110	Sahiwal	Indian indicine	Pakistan	0.994	12.4649
I321	PRJNA658727	SRR12632109	Sahiwal	Indian indicine	Pakistan	0.9946	9.8846
I323	PRJNA658727	SRR12632108	Sahiwal	Indian indicine	Pakistan	0.9946	11.989
C321	PRJNA658727	SRR12632083	Sahiwal	Indian indicine	Pakistan	0.9949	9.6947
S322	PRJNA658727	SRR12632085	Sahiwal	Indian indicine	Pakistan	0.9947	13.7358
SA5	PRJNA658727	SRR13114547	Sahiwal	Indian indicine	Pakistan	0.9983	10.399
SA8	PRJNA658727	SRR13114546	Sahiwal	Indian indicine	Pakistan	0.9301	9.5544
SA9	PRJNA658727	SRR13114535	Sahiwal	Indian indicine	Pakistan	0.995	10.396
Sha3b	PRJNA379859	SRR6936540	Sahiwal	Indian indicine	Pakistan	0.9955	20.9563
B5	PRJNA658727	SRR12578333	Thawalam	Indian indicine	Sri Lanka	0.9783	8.9554
B9	PRJNA658727	SRR12578331	Thawalam	Indian indicine	Sri Lanka	0.9966	11.0266
B10	PRJNA658728	SRR12578330	Thawalam	Indian indicine	Sri Lanka	0.9922	9.6863
B11	PRJNA658729	SRR12578359	Thawalam	Indian indicine	Sri Lanka	0.9961	10.4898
B12	PRJNA658730	SRR12578358	Thawalam	Indian indicine	Sri Lanka	0.9843	9.4288
B14	PRJNA658731	SRR12578356	Thawalam	Indian indicine	Sri Lanka	0.9961	9.431
B7	PRJNA658732	SRR12578332	Thawalam	Indian indicine	Sri Lanka	0.9731	8.9638
H5	PRJNA658733	SRR12578350	Thawalam	Indian indicine	Sri Lanka	0.984	11.5102
H6	PRJNA658734	SRR12578348	Thawalam	Indian indicine	Sri Lanka	0.9954	9.1422
H8	PRJNA658735	SRR12578346	Thawalam	Indian indicine	Sri Lanka	0.9959	9.7561
I346	PRJNA658727	SRR12632075	Dhanni	Indian indicine	Pakisitan, South Asia	0.9795	9.3074
I340	PRJNA658727	SRR12632092	Dhanni	Indian indicine	Pakisitan, South Asia	0.9946	14.0305
I341	PRJNA658727	SRR12632091	Dhanni	Indian indicine	Pakisitan, South Asia	0.9934	12.3853
I348	PRJNA658727	SRR12632073	Dhanni	Indian indicine	Pakisitan, South Asia	0.9929	9.5962
DH2M	PRJNA658727	SRR13114543	Dhanni	Indian indicine	Pakisitan, South Asia	0.9955	10.3114
I347	PRJNA658727	SRR12632074	Dhanni	Indian indicine	Pakisitan, South Asia	0.9943	9.6758
DH1M	PRJNA658727	SRR13114544	Dhanni	Indian indicine	Pakisitan, South Asia	0.9901	10.2771
DH3M	PRJNA658727	SRR13114542	Dhanni	Indian indicine	Pakisitan, South Asia	0.9985	10.3572
DH7F	PRJNA658727	SRR13114508	Dhanni	Indian indicine	Pakisitan, South Asia	0.9978	10.504
DH9F	PRJNA658727	SRR13114545	Dhanni	Indian indicine	Pakisitan, South Asia	0.9973	10.1811

## Sheet: Table S3
Supplementary Table S3. Functional annotation of the identified single-nucleotide polymorphisms (SNPs) using ANNOVAR.
Sequence ontology class		European taurine	East Asian taurine	Kongshan	Chinese indicine	South Asain indicine
SNP categories
Exonic	exonic	100067	139105	325982	278352	284965
	exonic;splicing	32	48	81	65	58
Intronic	intronic	4336506	6233321	16255716	14391683	9990932
	ncRNA_exonic	1451	1880	4386	3608	2879
	ncRNA_intronic	8598	9842	32137	27833	21218
	ncRNA_splicing	1	4	7	5	4
Intergenic	intergenic	6976557	9860107	25230144	22452931	15872035
	downstream	77635	112539	270192	234683	168570
	upstream	74201	104985	249485	214404	155694
	upstream;downstream	2761	3892	9695	7834	5511
Splice	splicing	402	549	1160	881	728
UTR	UTR3	85804	122640	313263	268287	187333
	UTR5	31218	43968	107659	91917	66138
	UTR5;UTR3	75	113	283	196	164
Total		11695308	16632993	42800190	37972679	26756229
Exonic classes
	synonymous	54242	77455	191350	168820	186070
	nonsynonymous	42643	57236	125501	101767	92289
	unknown	2704	3760	7567	6593	5570
	stopgain	445	617	1440	1069	961
	stoploss	65	85	205	168	133

## Sheet: Table S4
Supplementary Table S4. Runs of homozygosity (ROHs) patterns of all individuals from each cattle geographic groups.
IID	Pop	NSEG	Kb
B10	Thawalam	3191	645313
B11	Thawalam	3014	610097
B12	Thawalam	1390	240875
B14	Thawalam	2332	445283
B5	Thawalam	1415	235299
B7	Thawalam	1244	201007
B9	Thawalam	1354	242092
C321	Sahiwal	624	89193.2
DH1M	Dhanni	1018	161538
DH2M	Dhanni	934	141442
DH3M	Dhanni	1304	219050
DH7F	Dhanni	985	153588
DH9F	Dhanni	897	136398
FZ10A	Fuzhou	2219	532492
FZ11A	Fuzhou	2170	537619
FZ13A	Fuzhou	1772	367811
FZ14A	Fuzhou	1937	435713
FZ15A	Fuzhou	2096	512170
FZ17A	Fuzhou	2288	598976
FZ19A	Fuzhou	2110	523281
FZ1A	Fuzhou	2005	450077
FZ20A	Fuzhou	1958	422883
FZ2A	Fuzhou	1929	386800
FZ4A	Fuzhou	2112	511447
FZ5A	Fuzhou	1932	408007
FZ6A	Fuzhou	2059	478953
FZ8A	Fuzhou	2070	486394
FZ9A	Fuzhou	1979	407492
H5	Thawalam	1431	241659
H6	Thawalam	1784	314233
H8	Thawalam	1237	202493
HN006M	Leiqiong	2048	399963
HN011M	Leiqiong	1962	375341
HN012M	Leiqiong	1803	335187
HN014M	Leiqiong	2107	429419
HN018M	Leiqiong	2064	424781
HN019M	Leiqiong	1972	389669
HN024M	Leiqiong	2185	426489
HN025M	Leiqiong	2074	414425
HN026M	Leiqiong	3160	668719
HN031M	Leiqiong	2120	419475
HN12	Leiqiong	1998	349908
I319	Sahiwal	1175	176758
I320	Sahiwal	1146	176941
I321	Sahiwal	1926	326188
I323	Sahiwal	1315	218828
I340	Dhanni	1278	209483
I341	Dhanni	1236	204178
I346	Dhanni	2	226.972
I347	Dhanni	1061	162916
I348	Dhanni	504	68710.5
L1	Kongshan	1085	188930
L10	Kongshan	1159	205000
L100	Kongshan	1078	183569
L1073	Kongshan	1220	230421
L108	Kongshan	2784	619221
L110	Kongshan	584	94149.6
L121	Kongshan	979	166595
L125	Kongshan	1147	202028
L128	Kongshan	1042	176980
L129	Kongshan	1301	235610
L14	Kongshan	1286	230091
L2	Kongshan	1107	183462
L24	Kongshan	1710	356044
L27	Kongshan	1459	290375
L3	Kongshan	709	111960
L30	Kongshan	676	114101
L37	Kongshan	1511	298842
L4	Kongshan	1065	181147
L42	Kongshan	1092	183024
L5	Kongshan	1075	187365
L54	Kongshan	1041	176903
L6	Kongshan	1096	187373
L61	Kongshan	1005	172859
L63	Kongshan	1092	185192
L66	Kongshan	791	130028
L67	Kongshan	1063	179569
L7	Kongshan	1178	211296
L78	Kongshan	1059	179423
L86	Kongshan	1070	175936
L92	Kongshan	1380	241496
S322	Sahiwal	1457	240407
SA5	Sahiwal	1058	175984
SA8	Sahiwal	1339	228460
SA9	Sahiwal	1649	293712
SRR1343160	Hereford	2966	684615
SRR1343172	Angus	2479	585263
SRR1346376	Angus	2562	640591
SRR1346381	Hereford	2282	492512
SRR1346382	Hereford	2765	762994
SRR1346383	Hereford	2709	742015
SRR1346385	Hereford	2851	833947
SRR1346387	Hereford	2499	762987
SRR1348580	Angus	2675	695821
SRR1348581	Angus	2677	700958
SRR1348590	Hereford	2786	705213
SRR1355237	Angus	2877	883405
SRR1355239	Angus	2434	592122
SRR1365103	Angus	2557	677049
SRR1365105	Hereford	2749	801494
SRR1365107	Hereford	2639	874562
SRR1365110	Hereford	2424	619817
SRR1365113	Angus	2337	516662
SRR1365124	Hereford	2540	822686
SRR1365126	Hereford	2405	697078
SRR1365128	Hereford	2498	765546
SRR1365129	Angus	1531	360664
SRR1365131	Hereford	2458	779749
SRR1365137	Hereford	2584	683750
SRR1365144	Angus	2617	688157
SRR1425124	Angus	2637	724176
SRR1425145	Angus	2449	606451
SRR1425146	Angus	2535	634820
SRR1525580	Angus	2823	662347
SRR934395	Hanwoo	1962	334237
SRR934397	Hanwoo	1751	293460
SRR934398	Hanwoo	23	3037.5
SRR934400	Hanwoo	1886	330956
SRR934401	Hanwoo	1849	331320
SRR934415	Hanwoo	1980	350723
SRR934417	Hanwoo	1848	322663
SRR934418	Hanwoo	1886	334389
SRR934419	Hanwoo	1971	354476
SRR934432	Hanwoo	2051	378329
SRR934433	Hanwoo	1931	338812
SRR934434	Hanwoo	1980	348842
SRR934435	Hanwoo	1949	340833
SRR934436	Hanwoo	1714	294311
SRR934437	Hanwoo	1868	327889
Sha3b	Sahiwal	1889	413248
WZ1	Weizhou	1690	294578
WZ22A	Weizhou	1687	289428
WZ23	Weizhou	2057	391456
WZ23A	Weizhou	1763	297370
WZ25	Weizhou	1732	293267
WZ27	Weizhou	2016	374611
WZ28	Weizhou	2046	381465
WZ28A	Weizhou	1748	303356
WZ29	Weizhou	1821	316164
WZ29A	Weizhou	1531	249511
WZ30	Weizhou	1940	357809
WZ32	Weizhou	1917	348238
WZ47	Weizhou	1944	338578

## Sheet: Table S5
Supplementary Table S5. The gene annotation results of high-frequency segments (P value < 0.05，length≥1000bp) detected by LOTER software
Chrom	Starting position	Ending position	Length	Frequency	Gene	Group
1	85528801	85530220	1420	0.933333		Chinese indicine
1	85572247	85615626	43380	0.916667		Chinese indicine
1	85530386	85567304	36919	0.916667		Chinese indicine
1	85504149	85528675	24527	0.916667		Chinese indicine
1	85714791	85715793	1003	0.9		Chinese indicine
1	85651581	85656182	4602	0.9		Chinese indicine
1	85633220	85647308	14089	0.9		Chinese indicine
1	85615702	85628167	12466	0.9		Chinese indicine
1	85567325	85572203	4879	0.9		Chinese indicine
1	85499208	85504141	4934	0.9		Chinese indicine
1	85692276	85714778	22503	0.883333		Chinese indicine
1	85680255	85691740	11486	0.883333		Chinese indicine
1	85656197	85677407	21211	0.883333		Chinese indicine
1	85647309	85651529	4221	0.883333		Chinese indicine
1	85628246	85633219	4974	0.883333		Chinese indicine
1	85039373	85040603	1231	0.883333		Chinese indicine
1	84983974	84988187	4214	0.883333		Chinese indicine
1	85716882	85731139	14258	0.866667		Chinese indicine
1	85679209	85680245	1037	0.866667		Chinese indicine
1	85488385	85496546	8162	0.866667		Chinese indicine
1	85228986	85234058	5073	0.866667		Chinese indicine
1	85042269	85047314	5046	0.866667		Chinese indicine
1	85033172	85035589	2418	0.866667		Chinese indicine
1	85017447	85027850	10404	0.866667		Chinese indicine
1	84996161	85017400	21240	0.866667		Chinese indicine
1	84993665	84995301	1637	0.866667		Chinese indicine
1	84988191	84992779	4589	0.866667		Chinese indicine
1	84980387	84983797	3411	0.866667		Chinese indicine
1	84975562	84979898	4337	0.866667		Chinese indicine
1	84973155	84974481	1327	0.866667		Chinese indicine
1	21872094	21877182	5089	0.866667		Chinese indicine
1	21686420	21697145	10726	0.866667		Chinese indicine
1	85820435	85844895	24461	0.85		Chinese indicine
1	85801322	85818446	17125	0.85		Chinese indicine
1	85767239	85798033	30795	0.85		Chinese indicine
1	85763523	85766785	3263	0.85		Chinese indicine
1	85731145	85763189	32045	0.85		Chinese indicine
1	85496564	85499202	2639	0.85		Chinese indicine
1	85430643	85486976	56334	0.85		Chinese indicine
1	85419474	85430225	10752	0.85		Chinese indicine
1	85345054	85405178	60125	0.85		Chinese indicine
1	85334987	85344993	10007	0.85		Chinese indicine
1	85320571	85334762	14192	0.85		Chinese indicine
1	85192203	85207457	15255	0.85		Chinese indicine
1	85184405	85185711	1307	0.85		Chinese indicine
1	85048846	85055804	6959	0.85		Chinese indicine
1	85047349	85048374	1026	0.85		Chinese indicine
1	85040611	85042267	1657	0.85		Chinese indicine
1	85035609	85039319	3711	0.85		Chinese indicine
1	85027859	85033076	5218	0.85		Chinese indicine
1	84974491	84975534	1044	0.85		Chinese indicine
1	70028260	70030517	2258	0.85	OSBPL11	Chinese indicine
1	21911899	21915048	3150	0.85		Chinese indicine
1	21903717	21911848	8132	0.85		Chinese indicine
1	21900099	21901224	1126	0.85		Chinese indicine
1	21893354	21896120	2767	0.85		Chinese indicine
1	21856455	21857495	1041	0.85		Chinese indicine
1	21852890	21855702	2813	0.85		Chinese indicine
1	21835551	21838246	2696	0.85		Chinese indicine
1	21711045	21714699	3655	0.85		Chinese indicine
1	21707809	21710439	2631	0.85		Chinese indicine
1	21697210	21707490	10281	0.85		Chinese indicine
1	150191255	150194759	3505	0.85		Chinese indicine
1	85860678	85867519	6842	0.833333		Chinese indicine
1	85844934	85859637	14704	0.833333		Chinese indicine
1	85405183	85419453	14271	0.833333		Chinese indicine
1	85315215	85319841	4627	0.833333		Chinese indicine
1	85303902	85315068	11167	0.833333		Chinese indicine
1	85297676	85301207	3532	0.833333		Chinese indicine
1	85234131	85296453	62323	0.833333		Chinese indicine
1	85215527	85228651	13125	0.833333		Chinese indicine
1	85211110	85213736	2627	0.833333		Chinese indicine
1	85207555	85210017	2463	0.833333		Chinese indicine
1	85181700	85184160	2461	0.833333		Chinese indicine
1	85142602	85145608	3007	0.833333		Chinese indicine
1	85137305	85140928	3624	0.833333		Chinese indicine
1	85134025	85137041	3017	0.833333		Chinese indicine
1	84971040	84973059	2020	0.833333		Chinese indicine
1	84959455	84970813	11359	0.833333		Chinese indicine
1	84944917	84957553	12637	0.833333		Chinese indicine
1	84940619	84944758	4140	0.833333		Chinese indicine
1	84937626	84940099	2474	0.833333		Chinese indicine
1	70035795	70054323	18529	0.833333	OSBPL11	Chinese indicine
1	70030668	70035171	4504	0.833333	OSBPL11	Chinese indicine
1	70018880	70028177	9298	0.833333	OSBPL11	Chinese indicine
1	70014764	70017337	2574	0.833333	OSBPL11	Chinese indicine
1	69986388	70012072	25685	0.833333	OSBPL11	Chinese indicine
1	69979261	69985301	6041	0.833333	OSBPL11	Chinese indicine
1	21915109	21920720	5612	0.833333		Chinese indicine
1	21901229	21903648	2420	0.833333		Chinese indicine
1	21896167	21899884	3718	0.833333		Chinese indicine
1	21889954	21892555	2602	0.833333		Chinese indicine
1	21851201	21852887	1687	0.833333		Chinese indicine
1	21844683	21849878	5196	0.833333		Chinese indicine
1	21791051	21792490	1440	0.833333		Chinese indicine
1	150204952	150206206	1255	0.833333		Chinese indicine
1	150194788	150201003	6216	0.833333		Chinese indicine
1	150177440	150178952	1513	0.833333		Chinese indicine
1	148282752	148284569	1818	0.833333		Chinese indicine
1	148280214	148281838	1625	0.833333		Chinese indicine
1	148273932	148278512	4581	0.833333		Chinese indicine
1	148264278	148273847	9570	0.833333		Chinese indicine
1	148243811	148248907	5097	0.833333		Chinese indicine
1	148237880	148243050	5171	0.833333		Chinese indicine
1	148039135	148040176	1042	0.833333		Chinese indicine
1	86130585	86131614	1030	0.816667		Chinese indicine
1	86128322	86129713	1392	0.816667		Chinese indicine
1	86121817	86127293	5477	0.816667		Chinese indicine
1	85981159	85987426	6268	0.816667		Chinese indicine
1	85954116	85968404	14289	0.816667		Chinese indicine
1	85949966	85954110	4145	0.816667		Chinese indicine
1	85945539	85949414	3876	0.816667		Chinese indicine
1	85301246	85303161	1916	0.816667	SOX2	Chinese indicine
1	85213774	85215480	1707	0.816667		Chinese indicine
1	85180652	85181688	1037	0.816667		Chinese indicine
1	85145614	85148168	2555	0.816667		Chinese indicine
1	85141002	85142581	1580	0.816667		Chinese indicine
1	85132359	85134011	1653	0.816667		Chinese indicine
1	85114005	85120652	6648	0.816667		Chinese indicine
1	85073887	85076272	2386	0.816667		Chinese indicine
1	85063502	85070151	6650	0.816667		Chinese indicine
1	85059599	85061334	1736	0.816667		Chinese indicine
1	85055860	85057602	1743	0.816667		Chinese indicine
1	84932744	84937610	4867	0.816667		Chinese indicine
1	84926381	84931966	5586	0.816667		Chinese indicine
1	84914878	84926358	11481	0.816667		Chinese indicine
1	79201780	79203986	2207	0.816667		Chinese indicine
1	70058628	70066763	8136	0.816667		Chinese indicine
1	70054335	70056267	1933	0.816667		Chinese indicine
1	70017456	70018852	1397	0.816667	OSBPL11	Chinese indicine
1	70013295	70014738	1444	0.816667	OSBPL11	Chinese indicine
1	69978106	69979212	1107	0.816667	OSBPL11	Chinese indicine
1	69972684	69975781	3098	0.816667	OSBPL11	Chinese indicine
1	22225232	22229359	4128	0.816667	LOC107132175	Chinese indicine
1	21955909	21963042	7134	0.816667		Chinese indicine
1	21952677	21953789	1113	0.816667		Chinese indicine
1	21949872	21951839	1968	0.816667		Chinese indicine
1	21938116	21946763	8648	0.816667		Chinese indicine
1	21936489	21937838	1350	0.816667		Chinese indicine
1	21923564	21932493	8930	0.816667		Chinese indicine
1	21921168	21923251	2084	0.816667		Chinese indicine
1	21886442	21887542	1101	0.816667		Chinese indicine
1	21877484	21885865	8382	0.816667		Chinese indicine
1	21857598	21860045	2448	0.816667		Chinese indicine
1	21825196	21835396	10201	0.816667		Chinese indicine
1	21821794	21823391	1598	0.816667		Chinese indicine
1	21775422	21776422	1001	0.816667		Chinese indicine
1	21726142	21727175	1034	0.816667		Chinese indicine
1	21716322	21719577	3256	0.816667		Chinese indicine
1	21671295	21675948	4654	0.816667		Chinese indicine
1	21612967	21628671	15705	0.816667		Chinese indicine
1	21599930	21612816	12887	0.816667		Chinese indicine
1	150608726	150616243	7518	0.816667		Chinese indicine
1	150601166	150608489	7324	0.816667		Chinese indicine
1	150458111	150461968	3858	0.816667		Chinese indicine
1	148284647	148285981	1335	0.816667		Chinese indicine
1	148248968	148264274	15307	0.816667		Chinese indicine
1	148230934	148237765	6832	0.816667		Chinese indicine
1	148094158	148095552	1395	0.816667		Chinese indicine
1	148091966	148093273	1308	0.816667		Chinese indicine
1	148040188	148043273	3086	0.816667		Chinese indicine
1	148022323	148023761	1439	0.816667		Chinese indicine
1	86869744	86876792	7049	0.8		Chinese indicine
1	86674060	86677348	3289	0.8		Chinese indicine
1	86663584	86664951	1368	0.8		Chinese indicine
1	86639380	86646699	7320	0.8		Chinese indicine
1	86629360	86638849	9490	0.8		Chinese indicine
1	86617693	86618909	1217	0.8		Chinese indicine
1	86496456	86497635	1180	0.8		Chinese indicine
1	86435136	86447800	12665	0.8		Chinese indicine
1	86392181	86434471	42291	0.8		Chinese indicine
1	86358701	86366264	7564	0.8	CCDC39	Chinese indicine
1	86357020	86358321	1302	0.8	CCDC39	Chinese indicine
1	86351921	86354246	2326	0.8	CCDC39	Chinese indicine
1	86339070	86351194	12125	0.8	CCDC39	Chinese indicine
1	86333480	86338978	5499	0.8	CCDC39	Chinese indicine
1	86261540	86279301	17762	0.8		Chinese indicine
1	86235934	86238205	2272	0.8		Chinese indicine
1	86225515	86231347	5833	0.8		Chinese indicine
1	86164490	86174801	10312	0.8		Chinese indicine
1	86131651	86162288	30638	0.8		Chinese indicine
1	86127310	86128312	1003	0.8		Chinese indicine
1	86120378	86121813	1436	0.8	FXR1	Chinese indicine
1	86048344	86072871	24528	0.8	FXR1	Chinese indicine
1	86042560	86046620	4061	0.8	FXR1	Chinese indicine
1	86038167	86041306	3140	0.8	DNAJC19	Chinese indicine
1	86035112	86037991	2880	0.8	DNAJC19	Chinese indicine
1	85972671	85980562	7892	0.8		Chinese indicine
1	85968684	85972617	3934	0.8		Chinese indicine
1	85931553	85945505	13953	0.8		Chinese indicine
1	85923586	85928763	5178	0.8		Chinese indicine
1	85920981	85923111	2131	0.8		Chinese indicine
1	85881905	85892587	10683	0.8		Chinese indicine
1	85185980	85191257	5278	0.8		Chinese indicine
1	85178407	85180605	2199	0.8		Chinese indicine
1	85148223	85168322	20100	0.8		Chinese indicine
1	85120827	85132171	11345	0.8		Chinese indicine
1	85103206	85112969	9764	0.8		Chinese indicine
1	85101647	85102821	1175	0.8		Chinese indicine
1	85094037	85100983	6947	0.8		Chinese indicine
1	85078920	85083381	4462	0.8		Chinese indicine
1	85076282	85078569	2288	0.8		Chinese indicine
1	85061371	85062581	1211	0.8		Chinese indicine
1	84905635	84914780	9146	0.8		Chinese indicine
1	84903403	84904948	1546	0.8		Chinese indicine
1	84896735	84898370	1636	0.8		Chinese indicine
1	84892499	84895746	3248	0.8		Chinese indicine
1	84890034	84892048	2015	0.8		Chinese indicine
1	84884395	84885981	1587	0.8		Chinese indicine
1	70752359	70761037	8679	0.8		Chinese indicine
1	70738318	70745617	7300	0.8		Chinese indicine
1	70726301	70727322	1022	0.8		Chinese indicine
1	70572719	70574374	1656	0.8		Chinese indicine
1	70056344	70058604	2261	0.8		Chinese indicine
1	69975860	69978084	2225	0.8	OSBPL11	Chinese indicine
1	69967037	69972482	5446	0.8	OSBPL11	Chinese indicine
1	50921250	50924229	2980	0.8		Chinese indicine
1	50910374	50915485	5112	0.8		Chinese indicine
1	50902352	50909612	7261	0.8		Chinese indicine
1	2269102	2271642	2541	0.8		Chinese indicine
1	22074203	22090131	15929	0.8		Chinese indicine
1	22065933	22071419	5487	0.8		Chinese indicine
1	22063730	22064756	1027	0.8		Chinese indicine
1	22020842	22023724	2883	0.8		Chinese indicine
1	22010511	22019262	8752	0.8		Chinese indicine
1	21963769	21965534	1766	0.8		Chinese indicine
1	21954736	21955803	1068	0.8		Chinese indicine
1	21870690	21871893	1204	0.8		Chinese indicine
1	21860122	21862882	2761	0.8		Chinese indicine
1	21838529	21844571	6043	0.8		Chinese indicine
1	21823399	21825097	1699	0.8		Chinese indicine
1	21819291	21821681	2391	0.8		Chinese indicine
1	21814938	21818192	3255	0.8		Chinese indicine
1	21809667	21812461	2795	0.8		Chinese indicine
1	21800268	21809294	9027	0.8		Chinese indicine
1	21792874	21799939	7066	0.8		Chinese indicine
1	21789209	21790959	1751	0.8		Chinese indicine
1	21781905	21788122	6218	0.8		Chinese indicine
1	21773765	21775415	1651	0.8		Chinese indicine
1	21762461	21763720	1260	0.8		Chinese indicine
1	21722963	21724530	1568	0.8		Chinese indicine
1	21719611	21722924	3314	0.8		Chinese indicine
1	21714796	21716313	1518	0.8		Chinese indicine
1	21683377	21684692	1316	0.8		Chinese indicine
1	21676402	21677694	1293	0.8		Chinese indicine
1	21635030	21639424	4395	0.8		Chinese indicine
1	21632418	21634522	2105	0.8		Chinese indicine
1	21628681	21632410	3730	0.8		Chinese indicine
1	156417806	156424134	6329	0.8	KCNH8	Chinese indicine
1	156114145	156121047	6903	0.8		Chinese indicine
1	156093627	156094689	1063	0.8		Chinese indicine
1	150708460	150712170	3711	0.8	ERG	Chinese indicine
1	150686989	150690765	3777	0.8	ERG	Chinese indicine
1	150511209	150512546	1338	0.8		Chinese indicine
1	150509205	150511070	1866	0.8		Chinese indicine
1	150498193	150505803	7611	0.8		Chinese indicine
1	150485380	150496404	11025	0.8		Chinese indicine
1	150478945	150482404	3460	0.8		Chinese indicine
1	150468474	150475337	6864	0.8		Chinese indicine
1	150462062	150465420	3359	0.8		Chinese indicine
1	150378701	150380055	1355	0.8		Chinese indicine
1	150340509	150343944	3436	0.8		Chinese indicine
1	150338437	150339729	1293	0.8		Chinese indicine
1	150210313	150213890	3578	0.8		Chinese indicine
1	150202658	150203746	1089	0.8		Chinese indicine
1	150188179	150189767	1589	0.8		Chinese indicine
1	150185699	150187586	1888	0.8		Chinese indicine
1	150179022	150181943	2922	0.8		Chinese indicine
1	148346865	148349291	2427	0.8	CBR1|SETD4	Chinese indicine
1	148224274	148230723	6450	0.8		Chinese indicine
1	148174215	148184864	10650	0.8		Chinese indicine
1	148152622	148170570	17949	0.8		Chinese indicine
1	148114477	148122414	7938	0.8		Chinese indicine
1	148106874	148114146	7273	0.8		Chinese indicine
1	148095598	148105218	9621	0.8		Chinese indicine
1	148083783	148087802	4020	0.8		Chinese indicine
1	148073121	148082503	9383	0.8		Chinese indicine
1	148043281	148059652	16372	0.8		Chinese indicine
1	148027902	148031818	3917	0.8		Chinese indicine
1	148023794	148024988	1195	0.8		Chinese indicine
1	86876930	86878344	1415	0.783333		Chinese indicine
1	86867369	86868488	1120	0.783333		Chinese indicine
1	86842676	86843897	1222	0.783333		Chinese indicine
1	86833980	86839862	5883	0.783333		Chinese indicine
1	86815208	86816474	1267	0.783333		Chinese indicine
1	86685800	86686918	1119	0.783333		Chinese indicine
1	86683559	86685238	1680	0.783333		Chinese indicine
1	86677407	86682237	4831	0.783333		Chinese indicine
1	86664965	86673976	9012	0.783333		Chinese indicine
1	86661225	86663509	2285	0.783333		Chinese indicine
1	86646814	86659976	13163	0.783333		Chinese indicine
1	86618938	86628602	9665	0.783333		Chinese indicine
1	86614986	86616725	1740	0.783333		Chinese indicine
1	86606614	86614839	8226	0.783333		Chinese indicine
1	86596193	86605943	9751	0.783333		Chinese indicine
1	86594015	86596126	2112	0.783333		Chinese indicine
1	86585701	86588913	3213	0.783333		Chinese indicine
1	86582323	86584193	1871	0.783333		Chinese indicine
1	86576097	86581282	5186	0.783333		Chinese indicine
1	86533294	86535126	1833	0.783333		Chinese indicine
1	86500503	86501634	1132	0.783333		Chinese indicine
1	86497668	86499028	1361	0.783333		Chinese indicine
1	86482838	86496388	13551	0.783333		Chinese indicine
1	86452663	86480282	27620	0.783333		Chinese indicine
1	86447852	86452207	4356	0.783333		Chinese indicine
1	86375731	86392102	16372	0.783333	TTC14	Chinese indicine
1	86369574	86374874	5301	0.783333	CCDC39|TTC14	Chinese indicine
1	86355118	86356954	1837	0.783333	CCDC39	Chinese indicine
1	86332065	86333471	1407	0.783333	CCDC39	Chinese indicine
1	86326949	86331488	4540	0.783333	CCDC39	Chinese indicine
1	86316187	86325790	9604	0.783333	CCDC39	Chinese indicine
1	86311928	86316155	4228	0.783333		Chinese indicine
1	86279351	86311729	32379	0.783333		Chinese indicine
1	86255416	86261493	6078	0.783333		Chinese indicine
1	86238286	86251994	13709	0.783333		Chinese indicine
1	86231421	86235896	4476	0.783333		Chinese indicine
1	86221418	86225465	4048	0.783333		Chinese indicine
1	86214979	86219334	4356	0.783333		Chinese indicine
1	86162298	86164456	2159	0.783333		Chinese indicine
1	86024919	86035064	10146	0.783333		Chinese indicine
1	86008663	86019453	10791	0.783333		Chinese indicine
1	86004128	86008313	4186	0.783333		Chinese indicine
1	86000622	86003445	2824	0.783333		Chinese indicine
1	85987471	86000288	12818	0.783333		Chinese indicine
1	85912235	85920556	8322	0.783333		Chinese indicine
1	85892623	85906711	14089	0.783333		Chinese indicine
1	85169817	85175932	6116	0.783333		Chinese indicine
1	85168357	85169803	1447	0.783333		Chinese indicine
1	85071144	85072704	1561	0.783333		Chinese indicine
1	84900226	84903339	3114	0.783333		Chinese indicine
1	84888510	84890033	1524	0.783333		Chinese indicine
1	84886036	84888244	2209	0.783333		Chinese indicine
1	84881189	84884352	3164	0.783333		Chinese indicine
1	84825719	84828814	3096	0.783333		Chinese indicine
1	84195082	84199517	4436	0.783333	ATP11B	Chinese indicine
1	70761055	70765375	4321	0.783333		Chinese indicine
1	70745765	70752194	6430	0.783333		Chinese indicine
1	70727362	70738311	10950	0.783333		Chinese indicine
1	70725001	70726261	1261	0.783333		Chinese indicine
1	70723472	70724783	1312	0.783333	TFRC	Chinese indicine
1	70720762	70723428	2667	0.783333	TFRC	Chinese indicine
1	70707435	70712176	4742	0.783333	TFRC	Chinese indicine
1	70366337	70369665	3329	0.783333	FYTTD1	Chinese indicine
1	70066789	70067831	1043	0.783333		Chinese indicine
1	53197552	53200074	2523	0.783333	MYH15	Chinese indicine
1	50931172	50934048	2877	0.783333		Chinese indicine
1	50924230	50931045	6816	0.783333		Chinese indicine
1	50915552	50921212	5661	0.783333		Chinese indicine
1	2306263	2307821	1559	0.783333	IL10RB	Chinese indicine
1	2273064	2274266	1203	0.783333		Chinese indicine
1	2266964	2268340	1377	0.783333		Chinese indicine
1	2257477	2266950	9474	0.783333		Chinese indicine
1	22229362	22233643	4282	0.783333	LOC107132175	Chinese indicine
1	22219066	22224474	5409	0.783333	LOC107132175	Chinese indicine
1	22214516	22218786	4271	0.783333	LOC107132175	Chinese indicine
1	22180170	22197724	17555	0.783333	NRIP1|LOC107132175	Chinese indicine
1	22175944	22179088	3145	0.783333	LOC107132175	Chinese indicine
1	22171899	22174632	2734	0.783333	LOC107132175	Chinese indicine
1	22162075	22164958	2884	0.783333	LOC107132175	Chinese indicine
1	22159659	22161860	2202	0.783333	LOC107132175	Chinese indicine
1	22149477	22155266	5790	0.783333	LOC107132175	Chinese indicine
1	22132539	22136635	4097	0.783333	LOC107132175	Chinese indicine
1	22124626	22129133	4508	0.783333	LOC107132175	Chinese indicine
1	22115056	22123964	8909	0.783333	LOC107132175	Chinese indicine
1	22111657	22112842	1186	0.783333	LOC107132175	Chinese indicine
1	22101985	22107412	5428	0.783333	LOC107132175	Chinese indicine
1	22090159	22096123	5965	0.783333	LOC107132175	Chinese indicine
1	22064807	22065864	1058	0.783333		Chinese indicine
1	22062713	22063718	1006	0.783333		Chinese indicine
1	22058102	22061680	3579	0.783333		Chinese indicine
1	22047622	22056141	8520	0.783333		Chinese indicine
1	22036252	22039632	3381	0.783333		Chinese indicine
1	22029685	22032095	2411	0.783333		Chinese indicine
1	22023750	22025872	2123	0.783333		Chinese indicine
1	22001788	22003740	1953	0.783333		Chinese indicine
1	21947178	21949799	2622	0.783333		Chinese indicine
1	21934520	21935547	1028	0.783333		Chinese indicine
1	21863092	21868923	5832	0.783333		Chinese indicine
1	21812485	21813573	1089	0.783333		Chinese indicine
1	21779323	21781587	2265	0.783333		Chinese indicine
1	21776438	21778643	2206	0.783333		Chinese indicine
1	21771622	21772751	1130	0.783333		Chinese indicine
1	21764562	21769431	4870	0.783333		Chinese indicine
1	21684709	21686351	1643	0.783333		Chinese indicine
1	21679964	21683366	3403	0.783333		Chinese indicine
1	21677699	21678930	1232	0.783333		Chinese indicine
1	21668001	21671277	3277	0.783333		Chinese indicine
1	21595776	21598936	3161	0.783333		Chinese indicine
1	21594030	21595613	1584	0.783333		Chinese indicine
1	21585948	21589312	3365	0.783333		Chinese indicine
1	2130573	2134407	3835	0.783333		Chinese indicine
1	156424140	156425150	1011	0.783333	KCNH8	Chinese indicine
1	156412510	156415981	3472	0.783333	KCNH8	Chinese indicine
1	156122057	156124085	2029	0.783333		Chinese indicine
1	156110405	156113986	3582	0.783333		Chinese indicine
1	156099241	156109564	10324	0.783333		Chinese indicine
1	156094751	156095901	1151	0.783333		Chinese indicine
1	150690814	150699404	8591	0.783333	ERG	Chinese indicine
1	150677887	150684690	6804	0.783333	ERG	Chinese indicine
1	150671226	150674880	3655	0.783333	ERG	Chinese indicine
1	150649433	150654272	4840	0.783333		Chinese indicine
1	150642083	150648537	6455	0.783333		Chinese indicine
1	150482412	150485317	2906	0.783333		Chinese indicine
1	150441326	150455173	13848	0.783333		Chinese indicine
1	150437285	150440867	3583	0.783333		Chinese indicine
1	150429524	150436963	7440	0.783333		Chinese indicine
1	150424665	150428781	4117	0.783333		Chinese indicine
1	150414427	150421846	7420	0.783333		Chinese indicine
1	150412502	150413883	1382	0.783333		Chinese indicine
1	150407696	150412476	4781	0.783333		Chinese indicine
1	150401834	150405735	3902	0.783333		Chinese indicine
1	150384188	150401666	17479	0.783333		Chinese indicine
1	150380220	150382393	2174	0.783333		Chinese indicine
1	150375857	150378689	2833	0.783333		Chinese indicine
1	150369607	150375237	5631	0.783333		Chinese indicine
1	150367496	150369241	1746	0.783333		Chinese indicine
1	150361460	150365071	3612	0.783333		Chinese indicine
1	150354536	150361193	6658	0.783333		Chinese indicine
1	150345557	150347209	1653	0.783333		Chinese indicine
1	150328157	150336267	8111	0.783333		Chinese indicine
1	150319872	150327930	8059	0.783333		Chinese indicine
1	150317602	150318717	1116	0.783333		Chinese indicine
1	150161437	150170054	8618	0.783333		Chinese indicine
1	150152929	150154389	1461	0.783333		Chinese indicine
1	150150774	150152586	1813	0.783333		Chinese indicine
1	150126899	150127905	1007	0.783333		Chinese indicine
1	148925215	148926965	1751	0.783333		Chinese indicine
1	148507530	148527896	20367	0.783333	DOPEY2	Chinese indicine
1	148485928	148506917	20990	0.783333	DOPEY2	Chinese indicine
1	148480125	148485242	5118	0.783333	DOPEY2	Chinese indicine
1	148462242	148479925	17684	0.783333	DOPEY2	Chinese indicine
1	148452517	148461719	9203	0.783333	DOPEY2	Chinese indicine
1	148447872	148451951	4080	0.783333	CBR3	Chinese indicine
1	148439395	148447671	8277	0.783333	CBR3	Chinese indicine
1	148432841	148438579	5739	0.783333	SETD4	Chinese indicine
1	148429120	148430273	1154	0.783333	SETD4	Chinese indicine
1	148404438	148427365	22928	0.783333	MGC127133|SETD4|LOC112441473	Chinese indicine
1	148381947	148387023	5077	0.783333	SETD4|LOC112441473	Chinese indicine
1	148369179	148372828	3650	0.783333	SETD4|LOC112441473	Chinese indicine
1	148365718	148368756	3039	0.783333	SETD4|LOC112441473	Chinese indicine
1	148363560	148365473	1914	0.783333	SETD4|LOC112441473	Chinese indicine
1	148349350	148352506	3157	0.783333	CBR1|SETD4	Chinese indicine
1	148338587	148346796	8210	0.783333	SETD4	Chinese indicine
1	148337036	148338160	1125	0.783333	SETD4	Chinese indicine
1	148331318	148336894	5577	0.783333	SETD4	Chinese indicine
1	148289837	148304948	15112	0.783333		Chinese indicine
1	148285995	148289575	3581	0.783333		Chinese indicine
1	148220682	148222822	2141	0.783333		Chinese indicine
1	148211539	148218289	6751	0.783333		Chinese indicine
1	148184930	148186327	1398	0.783333		Chinese indicine
1	148170748	148174190	3443	0.783333		Chinese indicine
1	148146830	148152555	5726	0.783333		Chinese indicine
1	148135131	148146543	11413	0.783333		Chinese indicine
1	148124195	148133946	9752	0.783333		Chinese indicine
1	148105309	148106774	1466	0.783333		Chinese indicine
1	148087814	148090284	2471	0.783333		Chinese indicine
1	148082530	148083774	1245	0.783333		Chinese indicine
1	148062285	148073036	10752	0.783333		Chinese indicine
1	148060926	148062189	1264	0.783333		Chinese indicine
1	148031832	148037993	6162	0.783333		Chinese indicine
1	148020773	148022274	1502	0.783333		Chinese indicine
1	148013547	148018588	5042	0.783333		Chinese indicine
1	147995193	147998724	3532	0.783333		Chinese indicine
1	147982185	147984172	1988	0.783333		Chinese indicine
1	103826102	103834204	8103	0.783333		Chinese indicine
1	86888041	86889619	1579	0.766667		Chinese indicine
1	86879546	86884063	4518	0.766667		Chinese indicine
1	86861697	86867336	5640	0.766667		Chinese indicine
1	86840028	86841356	1329	0.766667		Chinese indicine
1	86827955	86830389	2435	0.766667		Chinese indicine
1	86823474	86826540	3067	0.766667		Chinese indicine
1	86817285	86822455	5171	0.766667		Chinese indicine
1	86807811	86812206	4396	0.766667		Chinese indicine
1	86781886	86786357	4472	0.766667		Chinese indicine
1	86779312	86781667	2356	0.766667		Chinese indicine
1	86771764	86773977	2214	0.766667		Chinese indicine
1	86764050	86767825	3776	0.766667		Chinese indicine
1	86751674	86752957	1284	0.766667		Chinese indicine
1	86746763	86750933	4171	0.766667		Chinese indicine
1	86743043	86745999	2957	0.766667		Chinese indicine
1	86741267	86743006	1740	0.766667		Chinese indicine
1	86696301	86699226	2926	0.766667		Chinese indicine
1	86686929	86695605	8677	0.766667		Chinese indicine
1	86660059	86661201	1143	0.766667		Chinese indicine
1	86592834	86593990	1157	0.766667		Chinese indicine
1	86568524	86576033	7510	0.766667		Chinese indicine
1	86560858	86567551	6694	0.766667		Chinese indicine
1	86559671	86560841	1171	0.766667		Chinese indicine
1	86541863	86545459	3597	0.766667		Chinese indicine
1	86535148	86540798	5651	0.766667		Chinese indicine
1	86529104	86533279	4176	0.766667		Chinese indicine
1	86516695	86528628	11934	0.766667		Chinese indicine
1	86503884	86514910	11027	0.766667		Chinese indicine
1	86501637	86503798	2162	0.766667		Chinese indicine
1	86480405	86482815	2411	0.766667		Chinese indicine
1	86253118	86255049	1932	0.766667		Chinese indicine
1	86252012	86253036	1025	0.766667		Chinese indicine
1	86207581	86214934	7354	0.766667		Chinese indicine
1	86202931	86205337	2407	0.766667		Chinese indicine
1	86194628	86202539	7912	0.766667		Chinese indicine
1	86115817	86120372	4556	0.766667	FXR1	Chinese indicine
1	86105733	86115167	9435	0.766667	FXR1	Chinese indicine
1	86078250	86104673	26424	0.766667	FXR1	Chinese indicine
1	86072991	86077057	4067	0.766667	FXR1	Chinese indicine
1	86019578	86023748	4171	0.766667		Chinese indicine
1	85906809	85912230	5422	0.766667		Chinese indicine
1	85867538	85881571	14034	0.766667		Chinese indicine
1	85176009	85177926	1918	0.766667		Chinese indicine
1	85083402	85092720	9319	0.766667		Chinese indicine
1	84898542	84900197	1656	0.766667		Chinese indicine
1	84828921	84881165	52245	0.766667		Chinese indicine
1	84800973	84825709	24737	0.766667		Chinese indicine
1	84798923	84799950	1028	0.766667		Chinese indicine
1	84208714	84212809	4096	0.766667	ATP11B	Chinese indicine
1	84199548	84207996	8449	0.766667	ATP11B	Chinese indicine
1	73747940	73751629	3690	0.766667		Chinese indicine
1	71959280	71960400	1121	0.766667		Chinese indicine
1	70712208	70720699	8492	0.766667	TFRC	Chinese indicine
1	70706318	70707423	1106	0.766667	TFRC	Chinese indicine
1	70575008	70576400	1393	0.766667		Chinese indicine
1	70355544	70366229	10686	0.766667	FYTTD1	Chinese indicine
1	56142954	56146468	3515	0.766667		Chinese indicine
1	56136872	56140554	3683	0.766667		Chinese indicine
1	53200082	53201290	1209	0.766667	MYH15	Chinese indicine
1	53190937	53197541	6605	0.766667	MYH15	Chinese indicine
1	53166184	53171512	5329	0.766667	MYH15	Chinese indicine
1	53163093	53166070	2978	0.766667	MYH15	Chinese indicine
1	50934108	50937271	3164	0.766667		Chinese indicine
1	50899652	50902333	2682	0.766667		Chinese indicine
1	46855139	46857550	2412	0.766667	ZPLD1	Chinese indicine
1	34053997	34055277	1281	0.766667	CADM2	Chinese indicine
1	34029677	34032514	2838	0.766667	CADM2	Chinese indicine
1	23862161	23863436	1276	0.766667		Chinese indicine
1	23857819	23861784	3966	0.766667		Chinese indicine
1	2304960	2306255	1296	0.766667	IL10RB	Chinese indicine
1	2279838	2281011	1174	0.766667		Chinese indicine
1	2274440	2279416	4977	0.766667		Chinese indicine
1	2246162	2248806	2645	0.766667		Chinese indicine
1	2243031	2244116	1086	0.766667		Chinese indicine
1	2236091	2239051	2961	0.766667		Chinese indicine
1	2230913	2233821	2909	0.766667		Chinese indicine
1	22210960	22214447	3488	0.766667	LOC107132175	Chinese indicine
1	22167584	22171569	3986	0.766667	LOC107132175	Chinese indicine
1	22112932	22115037	2106	0.766667	LOC107132175	Chinese indicine
1	22109251	22111604	2354	0.766667	LOC107132175	Chinese indicine
1	22107519	22108782	1264	0.766667	LOC107132175	Chinese indicine
1	22098313	22100940	2628	0.766667	LOC107132175	Chinese indicine
1	22056156	22058093	1938	0.766667		Chinese indicine
1	22040573	22044992	4420	0.766667		Chinese indicine
1	22032114	22036232	4119	0.766667		Chinese indicine
1	22007744	22009960	2217	0.766667		Chinese indicine
1	21968042	21969344	1303	0.766667		Chinese indicine
1	21770305	21771616	1312	0.766667		Chinese indicine
1	21732496	21736691	4196	0.766667		Chinese indicine
1	21663262	21667966	4705	0.766667		Chinese indicine
1	21650278	21653073	2796	0.766667		Chinese indicine
1	21639438	21640644	1207	0.766667		Chinese indicine
1	21590587	21591882	1296	0.766667		Chinese indicine
1	21573237	21578492	5256	0.766667		Chinese indicine
1	21570729	21572485	1757	0.766667		Chinese indicine
1	2150625	2152512	1888	0.766667		Chinese indicine
1	2120757	2128341	7585	0.766667	IFNGR2	Chinese indicine
1	2101677	2103586	1910	0.766667	IFNGR2	Chinese indicine
1	2090232	2093032	2801	0.766667		Chinese indicine
1	2052749	2055685	2937	0.766667	TMEM50B	Chinese indicine
1	19447975	19455564	7590	0.766667	CXADR	Chinese indicine
1	157201075	157206356	5282	0.766667	RAB5A	Chinese indicine
1	156416111	156417490	1380	0.766667	KCNH8	Chinese indicine
1	156411004	156412451	1448	0.766667	KCNH8	Chinese indicine
1	156095908	156099065	3158	0.766667		Chinese indicine
1	150751878	150756615	4738	0.766667	ERG	Chinese indicine
1	150707099	150708281	1183	0.766667	ERG	Chinese indicine
1	150700674	150702100	1427	0.766667	ERG	Chinese indicine
1	150675044	150677881	2838	0.766667	ERG	Chinese indicine
1	150667102	150669589	2488	0.766667	ERG	Chinese indicine
1	150657949	150664283	6335	0.766667		Chinese indicine
1	150654310	150657315	3006	0.766667		Chinese indicine
1	150635767	150642067	6301	0.766667		Chinese indicine
1	150618880	150635412	16533	0.766667		Chinese indicine
1	150616244	150618229	1986	0.766667		Chinese indicine
1	150598160	150600736	2577	0.766667		Chinese indicine
1	150589111	150596070	6960	0.766667	KCNJ15	Chinese indicine
1	150578100	150587917	9818	0.766667	KCNJ15	Chinese indicine
1	150557817	150575612	17796	0.766667	KCNJ15	Chinese indicine
1	150553121	150554582	1462	0.766667	KCNJ15	Chinese indicine
1	150542253	150549444	7192	0.766667	KCNJ15	Chinese indicine
1	150539376	150542207	2832	0.766667	KCNJ15	Chinese indicine
1	150536674	150539347	2674	0.766667		Chinese indicine
1	150533313	150535503	2191	0.766667		Chinese indicine
1	150518370	150532069	13700	0.766667		Chinese indicine
1	150516019	150517804	1786	0.766667		Chinese indicine
1	150513147	150515041	1895	0.766667		Chinese indicine
1	150506467	150508657	2191	0.766667		Chinese indicine
1	150475368	150477616	2249	0.766667		Chinese indicine
1	150455257	150457564	2308	0.766667		Chinese indicine
1	150421905	150422983	1079	0.766667		Chinese indicine
1	150382528	150384128	1601	0.766667		Chinese indicine
1	150365083	150366135	1053	0.766667		Chinese indicine
1	150353012	150354452	1441	0.766667		Chinese indicine
1	150301618	150306205	4588	0.766667		Chinese indicine
1	150170066	150171859	1794	0.766667		Chinese indicine
1	150158210	150159624	1415	0.766667		Chinese indicine
1	150154480	150156424	1945	0.766667		Chinese indicine
1	150127915	150129027	1113	0.766667		Chinese indicine
1	150125742	150126818	1077	0.766667		Chinese indicine
1	150120556	150122416	1861	0.766667		Chinese indicine
1	150118928	150120007	1080	0.766667		Chinese indicine
1	149992597	149994107	1511	0.766667		Chinese indicine
1	149986456	149987471	1016	0.766667		Chinese indicine
1	149864799	149871154	6356	0.766667	KCNJ6	Chinese indicine
1	149839645	149841174	1530	0.766667	KCNJ6	Chinese indicine
1	149837900	149839296	1397	0.766667	KCNJ6	Chinese indicine
1	149825834	149829037	3204	0.766667	KCNJ6	Chinese indicine
1	148585006	148586380	1375	0.766667	DOPEY2	Chinese indicine
1	148577029	148582150	5122	0.766667	DOPEY2	Chinese indicine
1	148567692	148572958	5267	0.766667	DOPEY2	Chinese indicine
1	148561335	148567086	5752	0.766667	DOPEY2	Chinese indicine
1	148534160	148540813	6654	0.766667	DOPEY2	Chinese indicine
1	148532046	148534099	2054	0.766667	DOPEY2	Chinese indicine
1	148430274	148432668	2395	0.766667	SETD4	Chinese indicine
1	148378665	148381899	3235	0.766667	SETD4|LOC112441473	Chinese indicine
1	148304964	148331267	26304	0.766667	SETD4	Chinese indicine
1	148218348	148220680	2333	0.766667		Chinese indicine
1	148210132	148211424	1293	0.766667		Chinese indicine
1	148203234	148208412	5179	0.766667		Chinese indicine
1	148025235	148026980	1746	0.766667		Chinese indicine
1	148011900	148013493	1594	0.766667		Chinese indicine
1	147998922	147999927	1006	0.766667		Chinese indicine
1	147992847	147994576	1730	0.766667		Chinese indicine
1	147984233	147992823	8591	0.766667		Chinese indicine
1	147980641	147982171	1531	0.766667		Chinese indicine
1	147974097	147975128	1032	0.766667		Chinese indicine
1	127868368	127874322	5955	0.766667	SPSB4	Chinese indicine
1	103642129	103649042	6914	0.766667		Chinese indicine
1	93876877	93878391	1515	0.75	NLGN1	Chinese indicine
1	93864497	93875456	10960	0.75	NLGN1	Chinese indicine
1	93604355	93605848	1494	0.75	NLGN1	Chinese indicine
1	93601478	93603144	1667	0.75	NLGN1	Chinese indicine
1	88841142	88848956	7815	0.75		Chinese indicine
1	86962882	86964668	1787	0.75		Chinese indicine
1	86934265	86935518	1254	0.75		Chinese indicine
1	86928464	86931469	3006	0.75		Chinese indicine
1	86907209	86913126	5918	0.75		Chinese indicine
1	86905501	86906579	1079	0.75		Chinese indicine
1	86899781	86900866	1086	0.75		Chinese indicine
1	86897625	86899675	2051	0.75		Chinese indicine
1	86886895	86888016	1122	0.75		Chinese indicine
1	86859633	86861668	2036	0.75		Chinese indicine
1	86849216	86852595	3380	0.75		Chinese indicine
1	86846336	86847488	1153	0.75		Chinese indicine
1	86830401	86832659	2259	0.75		Chinese indicine
1	86826541	86827936	1396	0.75		Chinese indicine
1	86813506	86814665	1160	0.75		Chinese indicine
1	86812248	86813405	1158	0.75		Chinese indicine
1	86804886	86807032	2147	0.75		Chinese indicine
1	86777917	86779277	1361	0.75		Chinese indicine
1	86773992	86777656	3665	0.75		Chinese indicine
1	86767846	86769456	1611	0.75		Chinese indicine
1	86762153	86763907	1755	0.75		Chinese indicine
1	86754896	86761690	6795	0.75		Chinese indicine
1	86589069	86592403	3335	0.75		Chinese indicine
1	86546280	86557904	11625	0.75		Chinese indicine
1	86514923	86516661	1739	0.75		Chinese indicine
1	86205647	86206729	1083	0.75		Chinese indicine
1	86179071	86189954	10884	0.75		Chinese indicine
1	86077155	86078241	1087	0.75	FXR1	Chinese indicine
1	84774898	84798919	24022	0.75		Chinese indicine
1	84765639	84772465	6827	0.75		Chinese indicine
1	84191686	84194988	3303	0.75	ATP11B	Chinese indicine
1	84178373	84179880	1508	0.75	ATP11B	Chinese indicine
1	73752931	73755330	2400	0.75		Chinese indicine
1	71986595	71993158	6564	0.75	BDH1	Chinese indicine
1	71962710	71963949	1240	0.75		Chinese indicine
1	70766203	70770336	4134	0.75		Chinese indicine
1	70701481	70706291	4811	0.75	TFRC	Chinese indicine
1	70584604	70590728	6125	0.75		Chinese indicine
1	70576854	70584009	7156	0.75		Chinese indicine
1	70369991	70371360	1370	0.75	FYTTD1	Chinese indicine
1	70345025	70355524	10500	0.75	FYTTD1	Chinese indicine
1	70223199	70225045	1847	0.75	IQCG	Chinese indicine
1	69888442	69890300	1859	0.75		Chinese indicine
1	69878240	69888204	9965	0.75		Chinese indicine
1	69874002	69878213	4212	0.75		Chinese indicine
1	69869514	69873263	3750	0.75		Chinese indicine
1	69866104	69867515	1412	0.75		Chinese indicine
1	69855514	69864995	9482	0.75		Chinese indicine
1	69849440	69855220	5781	0.75		Chinese indicine
1	69847441	69849195	1755	0.75		Chinese indicine
1	69845903	69847004	1102	0.75		Chinese indicine
1	69635882	69637432	1551	0.75	SLC12A8	Chinese indicine
1	53238796	53240558	1763	0.75	MYH15	Chinese indicine
1	53233353	53235200	1848	0.75	MYH15	Chinese indicine
1	53225382	53228815	3434	0.75	MYH15	Chinese indicine
1	53201331	53203826	2496	0.75	MYH15	Chinese indicine
1	53177725	53190855	13131	0.75	MYH15	Chinese indicine
1	53171516	53177061	5546	0.75	MYH15	Chinese indicine
1	50944267	50947087	2821	0.75		Chinese indicine
1	50937371	50939219	1849	0.75		Chinese indicine
1	46497736	46500419	2684	0.75		Chinese indicine
1	33906917	33910103	3187	0.75	CADM2	Chinese indicine
1	24023438	24027623	4186	0.75		Chinese indicine
1	23984247	23985940	1694	0.75		Chinese indicine
1	23976293	23977393	1101	0.75		Chinese indicine
1	23966602	23968311	1710	0.75		Chinese indicine
1	23955120	23961719	6600	0.75		Chinese indicine
1	23937392	23943319	5928	0.75		Chinese indicine
1	23933345	23937384	4040	0.75		Chinese indicine
1	23864180	23865450	1271	0.75		Chinese indicine
1	23856327	23857773	1447	0.75		Chinese indicine
1	23854856	23855979	1124	0.75		Chinese indicine
1	23847086	23851098	4013	0.75		Chinese indicine
1	2307903	2308916	1014	0.75	IL10RB	Chinese indicine
1	2281014	2285633	4620	0.75	IL10RB	Chinese indicine
1	2256107	2257114	1008	0.75		Chinese indicine
1	2249898	2254658	4761	0.75		Chinese indicine
1	2239065	2240729	1665	0.75		Chinese indicine
1	2228064	2230172	2109	0.75		Chinese indicine
1	22197793	22199034	1242	0.75	LOC107132175	Chinese indicine
1	22165049	22167516	2468	0.75	LOC107132175	Chinese indicine
1	22155354	22159607	4254	0.75	LOC107132175	Chinese indicine
1	22096537	22098276	1740	0.75	LOC107132175	Chinese indicine
1	22045007	22047567	2561	0.75		Chinese indicine
1	22006219	22007729	1511	0.75		Chinese indicine
1	21965697	21967958	2262	0.75		Chinese indicine
1	2183964	2188596	4633	0.75		Chinese indicine
1	2175980	2181455	5476	0.75		Chinese indicine
1	21736705	21738807	2103	0.75		Chinese indicine
1	21728709	21732471	3763	0.75		Chinese indicine
1	2172383	2175799	3417	0.75		Chinese indicine
1	2166186	2171775	5590	0.75		Chinese indicine
1	21655145	21658450	3306	0.75		Chinese indicine
1	21653075	21654367	1293	0.75		Chinese indicine
1	21640870	21649048	8179	0.75		Chinese indicine
1	21592384	21594015	1632	0.75		Chinese indicine
1	2154648	2155965	1318	0.75		Chinese indicine
1	2153497	2154612	1116	0.75		Chinese indicine
1	2145767	2150587	4821	0.75		Chinese indicine
1	2116470	2120695	4226	0.75	IFNGR2	Chinese indicine
1	2109435	2115809	6375	0.75	IFNGR2	Chinese indicine
1	2106870	2109084	2215	0.75	IFNGR2	Chinese indicine
1	2103614	2105917	2304	0.75	IFNGR2	Chinese indicine
1	2093047	2099962	6916	0.75	IFNGR2	Chinese indicine
1	2084542	2090222	5681	0.75		Chinese indicine
1	2055812	2057478	1667	0.75	TMEM50B	Chinese indicine
1	2047484	2052710	5227	0.75	TMEM50B	Chinese indicine
1	19463891	19466924	3034	0.75	CXADR	Chinese indicine
1	19446731	19447934	1204	0.75	CXADR	Chinese indicine
1	19418389	19420437	2049	0.75	BTG3	Chinese indicine
1	19409134	19413464	4331	0.75		Chinese indicine
1	157206415	157207612	1198	0.75	RAB5A	Chinese indicine
1	156124781	156133120	8340	0.75		Chinese indicine
1	150756620	150760514	3895	0.75	ERG	Chinese indicine
1	150705927	150706934	1008	0.75	ERG	Chinese indicine
1	150702132	150703697	1566	0.75	ERG	Chinese indicine
1	150684762	150686567	1806	0.75	ERG	Chinese indicine
1	150664284	150667086	2803	0.75		Chinese indicine
1	150596081	150598020	1940	0.75	KCNJ15	Chinese indicine
1	150587931	150589073	1143	0.75	KCNJ15	Chinese indicine
1	150575665	150578086	2422	0.75	KCNJ15	Chinese indicine
1	150555857	150557762	1906	0.75	KCNJ15	Chinese indicine
1	150554602	150555715	1114	0.75	KCNJ15	Chinese indicine
1	150549478	150553066	3589	0.75	KCNJ15	Chinese indicine
1	150535509	150536653	1145	0.75		Chinese indicine
1	150423001	150424655	1655	0.75		Chinese indicine
1	150351559	150352927	1369	0.75		Chinese indicine
1	150300012	150301555	1544	0.75		Chinese indicine
1	150281940	150289257	7318	0.75		Chinese indicine
1	150272739	150277961	5223	0.75		Chinese indicine
1	150221563	150223983	2421	0.75		Chinese indicine
1	150207807	150209551	1745	0.75		Chinese indicine
1	150182065	150184402	2338	0.75		Chinese indicine
1	150156428	150157712	1285	0.75		Chinese indicine
1	150147421	150149335	1915	0.75		Chinese indicine
1	150135175	150137169	1995	0.75		Chinese indicine
1	150019796	150021232	1437	0.75		Chinese indicine
1	150017424	150018688	1265	0.75		Chinese indicine
1	150008853	150012278	3426	0.75		Chinese indicine
1	150001340	150004390	3051	0.75		Chinese indicine
1	149994172	149998230	4059	0.75		Chinese indicine
1	149988324	149989483	1160	0.75		Chinese indicine
1	149983685	149985687	2003	0.75		Chinese indicine
1	149967332	149976544	9213	0.75		Chinese indicine
1	149962656	149967115	4460	0.75		Chinese indicine
1	149855854	149856903	1050	0.75	KCNJ6	Chinese indicine
1	149852278	149855565	3288	0.75	KCNJ6	Chinese indicine
1	149845256	149846286	1031	0.75	KCNJ6	Chinese indicine
1	149841285	149843354	2070	0.75	KCNJ6	Chinese indicine
1	149823791	149825211	1421	0.75	KCNJ6	Chinese indicine
1	149816252	149819254	3003	0.75	KCNJ6	Chinese indicine
1	149122000	149124136	2137	0.75	HLCS	Chinese indicine
1	148927713	148929211	1499	0.75		Chinese indicine
1	148575540	148577013	1474	0.75	DOPEY2	Chinese indicine
1	148558545	148560736	2192	0.75	DOPEY2	Chinese indicine
1	148529612	148531442	1831	0.75	DOPEY2	Chinese indicine
1	148427398	148429103	1706	0.75	SETD4	Chinese indicine
1	148387032	148404416	17385	0.75	SETD4|LOC112441473	Chinese indicine
1	148374347	148378629	4283	0.75	SETD4|LOC112441473	Chinese indicine
1	148186422	148203205	16784	0.75		Chinese indicine
1	148009343	148011844	2502	0.75		Chinese indicine
1	147999972	148005097	5126	0.75		Chinese indicine
1	147979272	147980604	1333	0.75		Chinese indicine
1	147977060	147978111	1052	0.75		Chinese indicine
1	147975296	147976592	1297	0.75		Chinese indicine
1	147968021	147972609	4589	0.75		Chinese indicine
1	147964815	147967748	2934	0.75		Chinese indicine
1	147952862	147953898	1037	0.75		Chinese indicine
1	139925523	139927200	1678	0.75		Chinese indicine
1	139923613	139925440	1828	0.75		Chinese indicine
1	139219500	139224903	5404	0.75		Chinese indicine
1	139183815	139189180	5366	0.75		Chinese indicine
1	139172936	139183478	10543	0.75		Chinese indicine
1	139153517	139156658	3142	0.75		Chinese indicine
1	139148915	139153312	4398	0.75		Chinese indicine
1	131367220	131369082	1863	0.75	LOC107132214	Chinese indicine
1	127876897	127877964	1068	0.75	SPSB4	Chinese indicine
1	127874453	127876752	2300	0.75	SPSB4	Chinese indicine
1	127744112	127760899	16788	0.75	PXYLP1	Chinese indicine
1	127718945	127730698	11754	0.75	PXYLP1	Chinese indicine
1	125236801	125237970	1170	0.75	SLC9A9	Chinese indicine
1	114782417	114788704	6288	0.75		Chinese indicine
1	114744011	114745870	1860	0.75		Chinese indicine
1	103891169	103897023	5855	0.75		Chinese indicine
1	103870263	103889907	19645	0.75		Chinese indicine
1	103760426	103772814	12389	0.75		Chinese indicine
1	103746574	103747610	1037	0.75		Chinese indicine
1	103738890	103742123	3234	0.75		Chinese indicine
1	103727552	103737758	10207	0.75		Chinese indicine
1	103698016	103699944	1929	0.75		Chinese indicine
1	103687863	103689015	1153	0.75		Chinese indicine
1	103679042	103681404	2363	0.75		Chinese indicine
1	103652249	103653496	1248	0.75		Chinese indicine
1	103649048	103651078	2031	0.75		Chinese indicine
1	103276211	103277275	1065	0.75		Chinese indicine
1	9983502	9987211	3710	0.733333	CYYR1	Chinese indicine
1	9981786	9983440	1655	0.733333	CYYR1	Chinese indicine
1	9980112	9981403	1292	0.733333	CYYR1	Chinese indicine
1	9952400	9959133	6734	0.733333	CYYR1	Chinese indicine
1	9948029	9951649	3621	0.733333	CYYR1	Chinese indicine
1	9928910	9937415	8506	0.733333	CYYR1	Chinese indicine
1	9918163	9922247	4085	0.733333	CYYR1	Chinese indicine
1	9913984	9917470	3487	0.733333	CYYR1	Chinese indicine
1	9893687	9895438	1752	0.733333	CYYR1	Chinese indicine
1	94520340	94521822	1483	0.733333	SPATA16	Chinese indicine
1	94478670	94484967	6298	0.733333	SPATA16	Chinese indicine
1	94473140	94476268	3129	0.733333	SPATA16	Chinese indicine
1	94461001	94462008	1008	0.733333	SPATA16	Chinese indicine
1	93875476	93876833	1358	0.733333	NLGN1	Chinese indicine
1	93838281	93844509	6229	0.733333	NLGN1	Chinese indicine
1	93836915	93837947	1033	0.733333	NLGN1	Chinese indicine
1	93749216	93754119	4904	0.733333	NLGN1	Chinese indicine
1	93677694	93679128	1435	0.733333	NLGN1	Chinese indicine
1	93672689	93677651	4963	0.733333	NLGN1	Chinese indicine
1	93661027	93667684	6658	0.733333	NLGN1	Chinese indicine
1	93659197	93660705	1509	0.733333	NLGN1	Chinese indicine
1	93648463	93656552	8090	0.733333	NLGN1	Chinese indicine
1	93641365	93646653	5289	0.733333	NLGN1	Chinese indicine
1	93638218	93640604	2387	0.733333	NLGN1	Chinese indicine
1	93626962	93635816	8855	0.733333	NLGN1	Chinese indicine
1	93603184	93604213	1030	0.733333	NLGN1	Chinese indicine
1	93598766	93601457	2692	0.733333	NLGN1	Chinese indicine
1	93539497	93549113	9617	0.733333	NLGN1	Chinese indicine
1	93532462	93536838	4377	0.733333	NLGN1	Chinese indicine
1	93513094	93525774	12681	0.733333	NLGN1	Chinese indicine
1	89707077	89712074	4998	0.733333		Chinese indicine
1	88838614	88841112	2499	0.733333		Chinese indicine
1	88834977	88837166	2190	0.733333		Chinese indicine
1	86955504	86962797	7294	0.733333		Chinese indicine
1	86952093	86955290	3198	0.733333		Chinese indicine
1	86946123	86947793	1671	0.733333		Chinese indicine
1	86922873	86925757	2885	0.733333		Chinese indicine
1	86918350	86921092	2743	0.733333		Chinese indicine
1	86917326	86918344	1019	0.733333		Chinese indicine
1	86913643	86916471	2829	0.733333		Chinese indicine
1	86900911	86905473	4563	0.733333		Chinese indicine
1	86896284	86897420	1137	0.733333		Chinese indicine
1	86889697	86896100	6404	0.733333		Chinese indicine
1	86884183	86885735	1553	0.733333		Chinese indicine
1	86852601	86858683	6083	0.733333		Chinese indicine
1	86800748	86804871	4124	0.733333		Chinese indicine
1	86796084	86800713	4630	0.733333		Chinese indicine
1	86786429	86791778	5350	0.733333		Chinese indicine
1	86740099	86741221	1123	0.733333		Chinese indicine
1	86722664	86726315	3652	0.733333		Chinese indicine
1	86708877	86716451	7575	0.733333		Chinese indicine
1	86704443	86707287	2845	0.733333		Chinese indicine
1	86190107	86194618	4512	0.733333		Chinese indicine
1	86177822	86179048	1227	0.733333		Chinese indicine
1	84772608	84774871	2264	0.733333		Chinese indicine
1	84760628	84765524	4897	0.733333		Chinese indicine
1	84755487	84759754	4268	0.733333		Chinese indicine
1	84748441	84755004	6564	0.733333		Chinese indicine
1	84734817	84748363	13547	0.733333		Chinese indicine
1	84728068	84734237	6170	0.733333		Chinese indicine
1	84719922	84727976	8055	0.733333		Chinese indicine
1	84708134	84718494	10361	0.733333		Chinese indicine
1	84696641	84707630	10990	0.733333		Chinese indicine
1	84683643	84696497	12855	0.733333		Chinese indicine
1	84672321	84683223	10903	0.733333		Chinese indicine
1	84666892	84668081	1190	0.733333		Chinese indicine
1	84639671	84641887	2217	0.733333		Chinese indicine
1	84176430	84177497	1068	0.733333	ATP11B	Chinese indicine
1	84040706	84042133	1428	0.733333		Chinese indicine
1	80802294	80806051	3758	0.733333		Chinese indicine
1	73755367	73757712	2346	0.733333		Chinese indicine
1	72124186	72128443	4258	0.733333		Chinese indicine
1	72123081	72124161	1081	0.733333		Chinese indicine
1	72112339	72123012	10674	0.733333	PPP1R2	Chinese indicine
1	72068947	72076281	7335	0.733333	APOD	Chinese indicine
1	72055441	72061965	6525	0.733333		Chinese indicine
1	72026544	72033504	6961	0.733333		Chinese indicine
1	71980256	71986584	6329	0.733333	BDH1	Chinese indicine
1	71972120	71979363	7244	0.733333	BDH1	Chinese indicine
1	71963961	71968797	4837	0.733333	BDH1	Chinese indicine
1	71945310	71954365	9056	0.733333		Chinese indicine
1	71929664	71944199	14536	0.733333		Chinese indicine
1	71704590	71705828	1239	0.733333	DLG1	Chinese indicine
1	71650640	71655785	5146	0.733333	DLG1	Chinese indicine
1	71640360	71647580	7221	0.733333	DLG1	Chinese indicine
1	71634645	71640031	5387	0.733333	DLG1	Chinese indicine
1	71628139	71632874	4736	0.733333	DLG1	Chinese indicine
1	71593120	71625461	32342	0.733333	DLG1	Chinese indicine
1	71580034	71586409	6376	0.733333	DLG1	Chinese indicine
1	71563644	71573894	10251	0.733333	DLG1	Chinese indicine
1	71541596	71562991	21396	0.733333	DLG1	Chinese indicine
1	71535117	71540202	5086	0.733333	DLG1	Chinese indicine
1	71506516	71532653	26138	0.733333	DLG1	Chinese indicine
1	71491749	71493348	1600	0.733333	MELTF	Chinese indicine
1	71480483	71487161	6679	0.733333	MELTF	Chinese indicine
1	71445812	71447939	2128	0.733333		Chinese indicine
1	71442587	71445426	2840	0.733333		Chinese indicine
1	71434232	71441844	7613	0.733333	PIGZ	Chinese indicine
1	71428500	71430068	1569	0.733333	PIGZ	Chinese indicine
1	70699775	70701470	1696	0.733333	TFRC	Chinese indicine
1	70698025	70699373	1349	0.733333	TFRC	Chinese indicine
1	70681731	70697968	16238	0.733333	TFRC	Chinese indicine
1	70667115	70678868	11754	0.733333	TFRC	Chinese indicine
1	70610273	70635702	25430	0.733333	TNK2	Chinese indicine
1	70604312	70608788	4477	0.733333	TNK2	Chinese indicine
1	70591989	70594056	2068	0.733333		Chinese indicine
1	70441663	70448701	7039	0.733333		Chinese indicine
1	70435834	70437513	1680	0.733333		Chinese indicine
1	70414352	70434548	20197	0.733333	RUBCN	Chinese indicine
1	70387228	70390571	3344	0.733333	RUBCN	Chinese indicine
1	70341612	70342729	1118	0.733333		Chinese indicine
1	70216142	70223076	6935	0.733333	IQCG	Chinese indicine
1	69955905	69959866	3962	0.733333		Chinese indicine
1	69844750	69845843	1094	0.733333		Chinese indicine
1	69843515	69844716	1202	0.733333		Chinese indicine
1	69841656	69843132	1477	0.733333		Chinese indicine
1	69839546	69841249	1704	0.733333		Chinese indicine
1	69838092	69839496	1405	0.733333		Chinese indicine
1	69832671	69838012	5342	0.733333		Chinese indicine
1	69826118	69832367	6250	0.733333	ZNF148	Chinese indicine
1	69805132	69807513	2382	0.733333	ZNF148	Chinese indicine
1	69801672	69804511	2840	0.733333	ZNF148	Chinese indicine
1	69797764	69801222	3459	0.733333	ZNF148	Chinese indicine
1	69791585	69797747	6163	0.733333	ZNF148	Chinese indicine
1	69784587	69790415	5829	0.733333	ZNF148	Chinese indicine
1	69776942	69784546	7605	0.733333	ZNF148	Chinese indicine
1	69738109	69776937	38829	0.733333	ZNF148	Chinese indicine
1	69724270	69736814	12545	0.733333	ZNF148	Chinese indicine
1	69688531	69724217	35687	0.733333	ZNF148	Chinese indicine
1	69614915	69622026	7112	0.733333	SLC12A8	Chinese indicine
1	63649533	63652063	2531	0.733333		Chinese indicine
1	63647731	63649467	1737	0.733333		Chinese indicine
1	63636437	63643741	7305	0.733333		Chinese indicine
1	63629990	63632173	2184	0.733333		Chinese indicine
1	63623364	63629849	6486	0.733333		Chinese indicine
1	63609826	63614600	4775	0.733333		Chinese indicine
1	61354195	61358060	3866	0.733333		Chinese indicine
1	61053779	61066050	12272	0.733333	LSAMP	Chinese indicine
1	61048430	61052873	4444	0.733333	LSAMP	Chinese indicine
1	61045292	61046997	1706	0.733333	LSAMP	Chinese indicine
1	60722707	60725894	3188	0.733333	LSAMP	Chinese indicine
1	60716020	60717062	1043	0.733333	LSAMP	Chinese indicine
1	60687742	60693440	5699	0.733333	LSAMP	Chinese indicine
1	56135717	56136841	1125	0.733333		Chinese indicine
1	53236939	53238431	1493	0.733333	MYH15	Chinese indicine
1	50955698	50957762	2065	0.733333		Chinese indicine
1	50947121	50948224	1104	0.733333		Chinese indicine
1	50939385	50944244	4860	0.733333		Chinese indicine
1	48555160	48557281	2122	0.733333		Chinese indicine
1	48551395	48555126	3732	0.733333		Chinese indicine
1	47549407	47550515	1109	0.733333		Chinese indicine
1	46889679	46893460	3782	0.733333	ZPLD1	Chinese indicine
1	34064476	34065487	1012	0.733333	CADM2	Chinese indicine
1	33995450	33996708	1259	0.733333	CADM2	Chinese indicine
1	33962337	33986825	24489	0.733333	CADM2	Chinese indicine
1	33954760	33959049	4290	0.733333	CADM2	Chinese indicine
1	33952921	33954169	1249	0.733333	CADM2	Chinese indicine
1	33939449	33952020	12572	0.733333	CADM2	Chinese indicine
1	24341776	24350032	8257	0.733333		Chinese indicine
1	24339967	24341484	1518	0.733333		Chinese indicine
1	24337890	24338923	1034	0.733333		Chinese indicine
1	24329873	24331835	1963	0.733333		Chinese indicine
1	24068817	24070377	1561	0.733333		Chinese indicine
1	24027629	24030736	3108	0.733333		Chinese indicine
1	24021524	24023421	1898	0.733333		Chinese indicine
1	24010681	24018200	7520	0.733333		Chinese indicine
1	23993935	23998776	4842	0.733333		Chinese indicine
1	23986568	23991463	4896	0.733333		Chinese indicine
1	23980869	23984196	3328	0.733333		Chinese indicine
1	23977404	23980090	2687	0.733333		Chinese indicine
1	23972460	23975252	2793	0.733333		Chinese indicine
1	23951485	23955108	3624	0.733333		Chinese indicine
1	23943323	23945667	2345	0.733333		Chinese indicine
1	23851849	23854316	2468	0.733333		Chinese indicine
1	23840395	23846645	6251	0.733333		Chinese indicine
1	2314582	2316241	1660	0.733333	IFNAR2	Chinese indicine
1	2309327	2312770	3444	0.733333	IL10RB	Chinese indicine
1	2301858	2303718	1861	0.733333	IL10RB	Chinese indicine
1	2240744	2241969	1226	0.733333		Chinese indicine
1	22138436	22139605	1170	0.733333	LOC107132175	Chinese indicine
1	22071791	22073143	1353	0.733333		Chinese indicine
1	22025916	22028907	2992	0.733333		Chinese indicine
1	21969621	21972512	2892	0.733333		Chinese indicine
1	2181468	2183882	2415	0.733333		Chinese indicine
1	21659151	21662404	3254	0.733333		Chinese indicine
1	2163305	2166173	2869	0.733333		Chinese indicine
1	2156079	2163291	7213	0.733333		Chinese indicine
1	2083089	2084482	1394	0.733333	TMEM50B	Chinese indicine
1	2077282	2081366	4085	0.733333	TMEM50B	Chinese indicine
1	2065755	2076916	11162	0.733333	TMEM50B	Chinese indicine
1	2057489	2062927	5439	0.733333	TMEM50B	Chinese indicine
1	19513440	19517535	4096	0.733333		Chinese indicine
1	19510053	19513216	3164	0.733333		Chinese indicine
1	19480335	19483246	2912	0.733333	CXADR	Chinese indicine
1	19466943	19468613	1671	0.733333	CXADR	Chinese indicine
1	19456463	19459191	2729	0.733333	CXADR	Chinese indicine
1	19406463	19409118	2656	0.733333		Chinese indicine
1	157259891	157261599	1709	0.733333	KAT2B	Chinese indicine
1	157245062	157247832	2771	0.733333	PP2D1	Chinese indicine
1	157219677	157220837	1161	0.733333	RAB5A	Chinese indicine
1	157216662	157218638	1977	0.733333	RAB5A	Chinese indicine
1	157207661	157212190	4530	0.733333	RAB5A	Chinese indicine
1	155428208	155443736	15529	0.733333	SATB1	Chinese indicine
1	155424265	155425594	1330	0.733333		Chinese indicine
1	155421164	155423824	2661	0.733333		Chinese indicine
1	155419508	155420970	1463	0.733333		Chinese indicine
1	155395173	155403843	8671	0.733333		Chinese indicine
1	152153286	152154697	1412	0.733333	LOC112448102	Chinese indicine
1	150760518	150761920	1403	0.733333	ERG	Chinese indicine
1	150405778	150407622	1845	0.733333		Chinese indicine
1	150349159	150351528	2370	0.733333		Chinese indicine
1	150308280	150309718	1439	0.733333		Chinese indicine
1	150293838	150297354	3517	0.733333		Chinese indicine
1	150292557	150293786	1230	0.733333		Chinese indicine
1	150270341	150272692	2352	0.733333		Chinese indicine
1	150266184	150268235	2052	0.733333		Chinese indicine
1	150248967	150250350	1384	0.733333		Chinese indicine
1	150247666	150248796	1131	0.733333		Chinese indicine
1	150233372	150234773	1402	0.733333		Chinese indicine
1	150219435	150221554	2120	0.733333		Chinese indicine
1	150216700	150218844	2145	0.733333		Chinese indicine
1	150139597	150146336	6740	0.733333		Chinese indicine
1	150137288	150138356	1069	0.733333		Chinese indicine
1	150123745	150125715	1971	0.733333		Chinese indicine
1	150056703	150058704	2002	0.733333		Chinese indicine
1	150051320	150053531	2212	0.733333		Chinese indicine
1	150041026	150043180	2155	0.733333		Chinese indicine
1	150034950	150036442	1493	0.733333		Chinese indicine
1	150028384	150032635	4252	0.733333		Chinese indicine
1	150021698	150028034	6337	0.733333		Chinese indicine
1	149999891	150001265	1375	0.733333		Chinese indicine
1	149896654	149897694	1041	0.733333	KCNJ6	Chinese indicine
1	149875684	149888018	12335	0.733333	KCNJ6	Chinese indicine
1	149850962	149852225	1264	0.733333	KCNJ6	Chinese indicine
1	149847088	149848825	1738	0.733333	KCNJ6	Chinese indicine
1	149830963	149832314	1352	0.733333	KCNJ6	Chinese indicine
1	149593275	149594988	1714	0.733333	DYRK1A	Chinese indicine
1	149186037	149188563	2527	0.733333	HLCS	Chinese indicine
1	149126677	149130949	4273	0.733333	HLCS	Chinese indicine
1	149124239	149125688	1450	0.733333	HLCS	Chinese indicine
1	148979192	148982759	3568	0.733333	SIM2	Chinese indicine
1	148931967	148941626	9660	0.733333		Chinese indicine
1	148726496	148728634	2139	0.733333		Chinese indicine
1	148725120	148726400	1281	0.733333		Chinese indicine
1	148723021	148724695	1675	0.733333		Chinese indicine
1	148588297	148591642	3346	0.733333	DOPEY2	Chinese indicine
1	148586753	148588020	1268	0.733333	DOPEY2	Chinese indicine
1	148582260	148584574	2315	0.733333	DOPEY2	Chinese indicine
1	148574200	148575531	1332	0.733333	DOPEY2	Chinese indicine
1	148556319	148558526	2208	0.733333	DOPEY2	Chinese indicine
1	148551026	148552440	1415	0.733333	DOPEY2	Chinese indicine
1	148540870	148550170	9301	0.733333	DOPEY2	Chinese indicine
1	148005106	148009298	4193	0.733333		Chinese indicine
1	147978160	147979235	1076	0.733333		Chinese indicine
1	147972610	147974062	1453	0.733333		Chinese indicine
1	147953940	147963763	9824	0.733333		Chinese indicine
1	147904846	147907111	2266	0.733333		Chinese indicine
1	147903080	147904693	1614	0.733333		Chinese indicine
1	142407266	142417642	10377	0.733333		Chinese indicine
1	142402693	142404185	1493	0.733333	UMODL1	Chinese indicine
1	142400846	142402587	1742	0.733333	UMODL1	Chinese indicine
1	142397378	142400633	3256	0.733333	UMODL1	Chinese indicine
1	1414568	1422218	7651	0.733333	SLC5A3|MRPS6	Chinese indicine
1	139936304	139937366	1063	0.733333	PCP4	Chinese indicine
1	139920852	139923586	2735	0.733333		Chinese indicine
1	139825114	139826269	1156	0.733333		Chinese indicine
1	139423653	139424835	1183	0.733333	LOC534913	Chinese indicine
1	139338894	139380064	41171	0.733333	BRWD1	Chinese indicine
1	139330423	139338593	8171	0.733333	BRWD1	Chinese indicine
1	139324489	139330249	5761	0.733333	BRWD1	Chinese indicine
1	139321691	139324100	2410	0.733333	BRWD1	Chinese indicine
1	139314650	139320539	5890	0.733333	BRWD1	Chinese indicine
1	139312086	139313591	1506	0.733333	BRWD1	Chinese indicine
1	139304863	139311742	6880	0.733333	BRWD1	Chinese indicine
1	139277301	139304399	27099	0.733333	BRWD1	Chinese indicine
1	139256804	139277260	20457	0.733333	BRWD1	Chinese indicine
1	139238385	139256681	18297	0.733333	BRWD1	Chinese indicine
1	139234530	139238122	3593	0.733333	PSMG1	Chinese indicine
1	139232573	139234077	1505	0.733333	PSMG1	Chinese indicine
1	139224972	139232202	7231	0.733333	PSMG1	Chinese indicine
1	139205938	139219461	13524	0.733333		Chinese indicine
1	139200877	139202960	2084	0.733333		Chinese indicine
1	139197547	139199636	2090	0.733333		Chinese indicine
1	139191322	139197474	6153	0.733333		Chinese indicine
1	139189199	139190989	1791	0.733333		Chinese indicine
1	139166913	139172449	5537	0.733333		Chinese indicine
1	139164775	139165848	1074	0.733333		Chinese indicine
1	136693586	136694836	1251	0.733333		Chinese indicine
1	136677454	136679398	1945	0.733333		Chinese indicine
1	135977146	135978983	1838	0.733333	BFSP2	Chinese indicine
1	135975790	135976916	1127	0.733333	BFSP2	Chinese indicine
1	131369135	131371421	2287	0.733333	LOC107132214	Chinese indicine
1	127926340	127936034	9695	0.733333		Chinese indicine
1	127919327	127922026	2700	0.733333		Chinese indicine
1	127910153	127912011	1859	0.733333	SPSB4	Chinese indicine
1	127908877	127910128	1252	0.733333	SPSB4	Chinese indicine
1	127904030	127907762	3733	0.733333	SPSB4	Chinese indicine
1	127881050	127891231	10182	0.733333	SPSB4	Chinese indicine
1	127879367	127880718	1352	0.733333	SPSB4	Chinese indicine
1	127847931	127868330	20400	0.733333	SPSB4	Chinese indicine
1	127811388	127819195	7808	0.733333		Chinese indicine
1	127740165	127741426	1262	0.733333	PXYLP1	Chinese indicine
1	127716915	127718060	1146	0.733333	PXYLP1	Chinese indicine
1	125235421	125236800	1380	0.733333	SLC9A9	Chinese indicine
1	125229364	125233049	3686	0.733333	SLC9A9	Chinese indicine
1	125223841	125225089	1249	0.733333	SLC9A9	Chinese indicine
1	125213648	125218751	5104	0.733333	SLC9A9	Chinese indicine
1	125211147	125213054	1908	0.733333	SLC9A9	Chinese indicine
1	114781241	114782395	1155	0.733333		Chinese indicine
1	114741357	114743888	2532	0.733333		Chinese indicine
1	114715759	114731256	15498	0.733333		Chinese indicine
1	105637933	105664517	26585	0.733333		Chinese indicine
1	104860924	104864932	4009	0.733333		Chinese indicine
1	103902422	103906134	3713	0.733333		Chinese indicine
1	103897024	103900459	3436	0.733333		Chinese indicine
1	103889908	103891119	1212	0.733333		Chinese indicine
1	103865813	103869873	4061	0.733333		Chinese indicine
1	103856404	103858940	2537	0.733333		Chinese indicine
1	103779417	103780584	1168	0.733333		Chinese indicine
1	103772815	103775259	2445	0.733333		Chinese indicine
1	103751423	103760412	8990	0.733333		Chinese indicine
1	103742125	103744157	2033	0.733333		Chinese indicine
1	103737776	103738875	1100	0.733333		Chinese indicine
1	103700095	103701588	1494	0.733333		Chinese indicine
1	103696659	103697989	1331	0.733333		Chinese indicine
1	103689148	103693561	4414	0.733333		Chinese indicine
1	103684343	103687846	3504	0.733333		Chinese indicine
1	103681430	103683238	1809	0.733333		Chinese indicine
1	103676716	103679016	2301	0.733333		Chinese indicine
1	103653529	103658625	5097	0.733333		Chinese indicine
1	103639671	103641278	1608	0.733333		Chinese indicine
1	103605163	103611214	6052	0.733333		Chinese indicine
1	103601158	103603013	1856	0.733333		Chinese indicine
1	103596235	103599548	3314	0.733333		Chinese indicine
1	103565852	103589847	23996	0.733333		Chinese indicine
1	103203873	103207417	3545	0.733333		Chinese indicine
1	103200557	103203682	3126	0.733333		Chinese indicine
1	9987234	9989132	1899	0.716667	CYYR1	Chinese indicine
1	99512590	99514458	1869	0.716667		Chinese indicine
1	9922328	9923964	1637	0.716667	CYYR1	Chinese indicine
1	9903117	9906337	3221	0.716667	CYYR1	Chinese indicine
1	9898042	9903086	5045	0.716667	CYYR1	Chinese indicine
1	9868660	9872246	3587	0.716667	CYYR1	Chinese indicine
1	94484993	94487129	2137	0.716667	SPATA16	Chinese indicine
1	94468702	94472147	3446	0.716667	SPATA16	Chinese indicine
1	94465471	94468217	2747	0.716667	SPATA16	Chinese indicine
1	94462020	94465265	3246	0.716667	SPATA16	Chinese indicine
1	94458942	94460938	1997	0.716667	SPATA16	Chinese indicine
1	94195768	94201734	5967	0.716667		Chinese indicine
1	94181911	94183142	1232	0.716667		Chinese indicine
1	93882352	93895487	13136	0.716667	NLGN1	Chinese indicine
1	93878977	93882156	3180	0.716667	NLGN1	Chinese indicine
1	93857217	93864479	7263	0.716667	NLGN1	Chinese indicine
1	93854059	93855369	1311	0.716667	NLGN1	Chinese indicine
1	93846980	93850948	3969	0.716667	NLGN1	Chinese indicine
1	93844540	93845846	1307	0.716667	NLGN1	Chinese indicine
1	93737456	93749183	11728	0.716667	NLGN1	Chinese indicine
1	93729013	93737009	7997	0.716667	NLGN1	Chinese indicine
1	93715002	93717586	2585	0.716667	NLGN1	Chinese indicine
1	93712554	93714868	2315	0.716667	NLGN1	Chinese indicine
1	93710634	93711775	1142	0.716667	NLGN1	Chinese indicine
1	93706009	93707064	1056	0.716667	NLGN1	Chinese indicine
1	93683740	93705872	22133	0.716667	NLGN1	Chinese indicine
1	93679167	93683143	3977	0.716667	NLGN1	Chinese indicine
1	93656617	93659140	2524	0.716667	NLGN1	Chinese indicine
1	93636487	93638217	1731	0.716667	NLGN1	Chinese indicine
1	93613984	93626961	12978	0.716667	NLGN1	Chinese indicine
1	93605863	93613908	8046	0.716667	NLGN1	Chinese indicine
1	93583871	93587305	3435	0.716667	NLGN1	Chinese indicine
1	93580070	93581316	1247	0.716667	NLGN1	Chinese indicine
1	93562899	93579414	16516	0.716667	NLGN1	Chinese indicine
1	93549924	93553842	3919	0.716667	NLGN1	Chinese indicine
1	93536906	93539457	2552	0.716667	NLGN1	Chinese indicine
1	93525800	93529956	4157	0.716667	NLGN1	Chinese indicine
1	93508797	93511241	2445	0.716667	NLGN1	Chinese indicine
1	93503533	93505195	1663	0.716667	NLGN1	Chinese indicine
1	93500921	93502216	1296	0.716667	NLGN1	Chinese indicine
1	93493365	93497113	3749	0.716667	NLGN1	Chinese indicine
1	93486472	93488388	1917	0.716667	NLGN1	Chinese indicine
1	93472740	93485135	12396	0.716667	NLGN1	Chinese indicine
1	93456884	93472438	15555	0.716667	NLGN1	Chinese indicine
1	89814374	89818978	4605	0.716667		Chinese indicine
1	89790312	89801206	10895	0.716667		Chinese indicine
1	89770648	89772371	1724	0.716667		Chinese indicine
1	89712225	89714102	1878	0.716667		Chinese indicine
1	89701457	89705989	4533	0.716667		Chinese indicine
1	89672048	89686360	14313	0.716667		Chinese indicine
1	89664596	89667244	2649	0.716667		Chinese indicine
1	89654125	89664123	9999	0.716667		Chinese indicine
1	89641173	89644059	2887	0.716667		Chinese indicine
1	88837180	88838609	1430	0.716667		Chinese indicine
1	88827223	88834108	6886	0.716667		Chinese indicine
1	88816788	88819018	2231	0.716667		Chinese indicine
1	88815668	88816713	1046	0.716667		Chinese indicine
1	88802571	88803891	1321	0.716667		Chinese indicine
1	88783155	88789188	6034	0.716667		Chinese indicine
1	88780447	88782697	2251	0.716667		Chinese indicine
1	88771266	88777281	6016	0.716667		Chinese indicine
1	86947823	86952047	4225	0.716667		Chinese indicine
1	86940586	86946056	5471	0.716667		Chinese indicine
1	86737277	86739492	2216	0.716667		Chinese indicine
1	86730186	86731535	1350	0.716667		Chinese indicine
1	86726355	86729973	3619	0.716667		Chinese indicine
1	86702247	86704394	2148	0.716667		Chinese indicine
1	84718513	84719816	1304	0.716667		Chinese indicine
1	84668103	84672242	4140	0.716667		Chinese indicine
1	84642416	84644832	2417	0.716667		Chinese indicine
1	84244633	84250623	5991	0.716667		Chinese indicine
1	84188495	84191596	3102	0.716667	ATP11B	Chinese indicine
1	84167405	84176315	8911	0.716667	ATP11B	Chinese indicine
1	84165238	84167131	1894	0.716667	ATP11B	Chinese indicine
1	84146676	84152800	6125	0.716667	ATP11B	Chinese indicine
1	84139326	84146638	7313	0.716667	ATP11B	Chinese indicine
1	84092000	84132914	40915	0.716667	ATP11B	Chinese indicine
1	84090256	84091369	1114	0.716667		Chinese indicine
1	84088632	84089840	1209	0.716667		Chinese indicine
1	84058595	84087778	29184	0.716667	DCUN1D1	Chinese indicine
1	84042872	84054934	12063	0.716667	DCUN1D1	Chinese indicine
1	84033172	84040624	7453	0.716667		Chinese indicine
1	84032060	84033136	1077	0.716667		Chinese indicine
1	84023070	84024815	1746	0.716667		Chinese indicine
1	80818767	80822644	3878	0.716667		Chinese indicine
1	80801175	80802262	1088	0.716667		Chinese indicine
1	80487609	80488965	1357	0.716667		Chinese indicine
1	80481929	80487554	5626	0.716667		Chinese indicine
1	79204154	79206557	2404	0.716667		Chinese indicine
1	79197240	79201362	4123	0.716667		Chinese indicine
1	76051282	76059626	8345	0.716667	UTS2B	Chinese indicine
1	7409058	7410160	1103	0.716667		Chinese indicine
1	73836906	73856884	19979	0.716667	LOC112447410|OPA1	Chinese indicine
1	73813508	73836804	23297	0.716667	OPA1	Chinese indicine
1	73758099	73759381	1283	0.716667		Chinese indicine
1	73742540	73746661	4122	0.716667		Chinese indicine
1	7328409	7336796	8388	0.716667		Chinese indicine
1	73164055	73167452	3398	0.716667	LRRC15	Chinese indicine
1	73075888	73076988	1101	0.716667	ATP13A3	Chinese indicine
1	73052428	73054744	2317	0.716667	ATP13A3	Chinese indicine
1	72706647	72716776	10130	0.716667		Chinese indicine
1	72524936	72526980	2045	0.716667		Chinese indicine
1	72518774	72524689	5916	0.716667		Chinese indicine
1	72224842	72226697	1856	0.716667	ACAP2	Chinese indicine
1	72137585	72157561	19977	0.716667	ACAP2	Chinese indicine
1	72128445	72134150	5706	0.716667		Chinese indicine
1	72109951	72112293	2343	0.716667	PPP1R2	Chinese indicine
1	72097899	72106585	8687	0.716667	PPP1R2	Chinese indicine
1	72078547	72097810	19264	0.716667		Chinese indicine
1	72076302	72078289	1988	0.716667	APOD	Chinese indicine
1	72061982	72068943	6962	0.716667	APOD	Chinese indicine
1	72047547	72051349	3803	0.716667		Chinese indicine
1	72041576	72043033	1458	0.716667		Chinese indicine
1	72033505	72041191	7687	0.716667		Chinese indicine
1	71993314	72026500	33187	0.716667	BDH1	Chinese indicine
1	71968808	71972069	3262	0.716667	BDH1	Chinese indicine
1	71954366	71958126	3761	0.716667		Chinese indicine
1	71925037	71929588	4552	0.716667		Chinese indicine
1	71911139	71924846	13708	0.716667		Chinese indicine
1	71772617	71780770	8154	0.716667	DLG1	Chinese indicine
1	71768254	71771819	3566	0.716667	DLG1	Chinese indicine
1	71747139	71755608	8470	0.716667	DLG1	Chinese indicine
1	71719917	71741395	21479	0.716667	DLG1	Chinese indicine
1	71710860	71718592	7733	0.716667	DLG1	Chinese indicine
1	71705858	71708769	2912	0.716667	DLG1	Chinese indicine
1	71703502	71704549	1048	0.716667	DLG1	Chinese indicine
1	71689913	71692793	2881	0.716667	DLG1	Chinese indicine
1	71655911	71659489	3579	0.716667	DLG1	Chinese indicine
1	71647582	71650619	3038	0.716667	DLG1	Chinese indicine
1	71633058	71634546	1489	0.716667	DLG1	Chinese indicine
1	71625601	71628133	2533	0.716667	DLG1	Chinese indicine
1	71586469	71593114	6646	0.716667	DLG1	Chinese indicine
1	71573911	71580030	6120	0.716667	DLG1	Chinese indicine
1	71540289	71541582	1294	0.716667	DLG1	Chinese indicine
1	71532670	71534994	2325	0.716667	DLG1	Chinese indicine
1	71501238	71506390	5153	0.716667		Chinese indicine
1	71493393	71498438	5046	0.716667	MELTF	Chinese indicine
1	71489746	71491733	1988	0.716667	MELTF	Chinese indicine
1	71487180	71488464	1285	0.716667	MELTF	Chinese indicine
1	71478543	71480472	1930	0.716667	MELTF	Chinese indicine
1	71475410	71476870	1461	0.716667	MELTF	Chinese indicine
1	71452327	71453348	1022	0.716667		Chinese indicine
1	71448040	71450704	2665	0.716667		Chinese indicine
1	71430286	71432543	2258	0.716667	PIGZ	Chinese indicine
1	71421646	71428498	6853	0.716667	PIGZ	Chinese indicine
1	70793203	70799594	6392	0.716667	ZDHHC19	Chinese indicine
1	70782472	70792562	10091	0.716667	ZDHHC19	Chinese indicine
1	70770743	70774781	4039	0.716667		Chinese indicine
1	70678991	70681600	2610	0.716667	TFRC	Chinese indicine
1	70665236	70667087	1852	0.716667	TFRC	Chinese indicine
1	70659378	70664514	5137	0.716667	TFRC	Chinese indicine
1	70608807	70610247	1441	0.716667	TNK2	Chinese indicine
1	70595765	70604272	8508	0.716667	TNK2	Chinese indicine
1	70569329	70570769	1441	0.716667		Chinese indicine
1	70565106	70569094	3989	0.716667		Chinese indicine
1	70485353	70488882	3530	0.716667	MUC4	Chinese indicine
1	70434560	70435825	1266	0.716667	RUBCN	Chinese indicine
1	70412452	70414251	1800	0.716667	RUBCN	Chinese indicine
1	70404576	70408851	4276	0.716667	RUBCN	Chinese indicine
1	70393061	70403719	10659	0.716667	RUBCN	Chinese indicine
1	70390735	70392831	2097	0.716667	RUBCN	Chinese indicine
1	70377703	70380303	2601	0.716667		Chinese indicine
1	70342832	70344453	1622	0.716667	FYTTD1	Chinese indicine
1	70338853	70341521	2669	0.716667		Chinese indicine
1	70250950	70253663	2714	0.716667	LRCH3	Chinese indicine
1	70236200	70244781	8582	0.716667	LRCH3	Chinese indicine
1	70225488	70236001	10514	0.716667	IQCG|LRCH3	Chinese indicine
1	70211583	70213337	1755	0.716667	IQCG	Chinese indicine
1	69952573	69955889	3317	0.716667		Chinese indicine
1	69937195	69945876	8682	0.716667	SNX4	Chinese indicine
1	69890364	69932852	42489	0.716667	SNX4	Chinese indicine
1	69822305	69826056	3752	0.716667	ZNF148	Chinese indicine
1	69819883	69822275	2393	0.716667	ZNF148	Chinese indicine
1	69790438	69791521	1084	0.716667	ZNF148	Chinese indicine
1	69736912	69738060	1149	0.716667	ZNF148	Chinese indicine
1	69667997	69688453	20457	0.716667	SLC12A8|ZNF148	Chinese indicine
1	69654202	69667949	13748	0.716667	SLC12A8	Chinese indicine
1	69643437	69653761	10325	0.716667	SLC12A8	Chinese indicine
1	69638086	69643067	4982	0.716667	SLC12A8	Chinese indicine
1	69634148	69635169	1022	0.716667	SLC12A8	Chinese indicine
1	69622031	69631180	9150	0.716667	SLC12A8	Chinese indicine
1	69612023	69614871	2849	0.716667	SLC12A8	Chinese indicine
1	69606904	69611427	4524	0.716667	SLC12A8	Chinese indicine
1	69598301	69606320	8020	0.716667	SLC12A8	Chinese indicine
1	69581835	69593904	12070	0.716667	SLC12A8	Chinese indicine
1	69343339	69350854	7516	0.716667	MUC13	Chinese indicine
1	63643789	63647687	3899	0.716667		Chinese indicine
1	63632503	63636415	3913	0.716667		Chinese indicine
1	63620821	63621962	1142	0.716667		Chinese indicine
1	63614627	63615678	1052	0.716667		Chinese indicine
1	63602202	63609783	7582	0.716667		Chinese indicine
1	61576527	61580875	4349	0.716667		Chinese indicine
1	61352713	61354165	1453	0.716667		Chinese indicine
1	61202801	61204161	1361	0.716667		Chinese indicine
1	61199573	61202583	3011	0.716667		Chinese indicine
1	61081025	61084472	3448	0.716667	LSAMP	Chinese indicine
1	61072595	61079285	6691	0.716667	LSAMP	Chinese indicine
1	61068420	61072556	4137	0.716667	LSAMP	Chinese indicine
1	61066070	61067940	1871	0.716667	LSAMP	Chinese indicine
1	61047060	61048374	1315	0.716667	LSAMP	Chinese indicine
1	61015502	61021125	5624	0.716667	LSAMP	Chinese indicine
1	60976694	60981454	4761	0.716667	LSAMP	Chinese indicine
1	60955210	60968026	12817	0.716667	LSAMP	Chinese indicine
1	60952644	60954874	2231	0.716667	LSAMP	Chinese indicine
1	60874419	60876610	2192	0.716667	LSAMP	Chinese indicine
1	60867504	60869095	1592	0.716667	LSAMP	Chinese indicine
1	60727348	60730666	3319	0.716667	LSAMP	Chinese indicine
1	60720101	60722675	2575	0.716667	LSAMP	Chinese indicine
1	56093768	56095854	2087	0.716667	NECTIN3	Chinese indicine
1	55700502	55704381	3880	0.716667		Chinese indicine
1	55692975	55699920	6946	0.716667		Chinese indicine
1	55690571	55692458	1888	0.716667		Chinese indicine
1	55684821	55687999	3179	0.716667		Chinese indicine
1	54361931	54364778	2848	0.716667		Chinese indicine
1	54351968	54354381	2414	0.716667		Chinese indicine
1	53235345	53236854	1510	0.716667	MYH15	Chinese indicine
1	53229409	53232052	2644	0.716667	MYH15	Chinese indicine
1	53220671	53225372	4702	0.716667	MYH15	Chinese indicine
1	53211378	53216499	5122	0.716667	MYH15	Chinese indicine
1	53207289	53208572	1284	0.716667	MYH15	Chinese indicine
1	53151626	53154471	2846	0.716667	MYH15	Chinese indicine
1	53147377	53151415	4039	0.716667	MYH15	Chinese indicine
1	53106992	53113096	6105	0.716667	HHLA2|MYH15	Chinese indicine
1	53093408	53097359	3952	0.716667	HHLA2	Chinese indicine
1	53092127	53093253	1127	0.716667	HHLA2	Chinese indicine
1	50957781	50959361	1581	0.716667		Chinese indicine
1	50953141	50955693	2553	0.716667		Chinese indicine
1	48648763	48650017	1255	0.716667		Chinese indicine
1	48606641	48609840	3200	0.716667		Chinese indicine
1	47579288	47584995	5708	0.716667		Chinese indicine
1	47564593	47565594	1002	0.716667		Chinese indicine
1	47534604	47541150	6547	0.716667		Chinese indicine
1	47531961	47533358	1398	0.716667		Chinese indicine
1	47529008	47530556	1549	0.716667		Chinese indicine
1	46893489	46896244	2756	0.716667	ZPLD1	Chinese indicine
1	46883396	46885965	2570	0.716667	ZPLD1	Chinese indicine
1	46875975	46881001	5027	0.716667	ZPLD1	Chinese indicine
1	46581519	46583972	2454	0.716667		Chinese indicine
1	46500456	46502614	2159	0.716667		Chinese indicine
1	38610618	38613975	3358	0.716667		Chinese indicine
1	34104760	34106807	2048	0.716667		Chinese indicine
1	34092486	34103944	11459	0.716667	CADM2	Chinese indicine
1	34089991	34091584	1594	0.716667	CADM2	Chinese indicine
1	34085854	34088016	2163	0.716667	CADM2	Chinese indicine
1	34077778	34083126	5349	0.716667	CADM2	Chinese indicine
1	34071313	34073164	1852	0.716667	CADM2	Chinese indicine
1	34055301	34063603	8303	0.716667	CADM2	Chinese indicine
1	34044688	34053867	9180	0.716667	CADM2	Chinese indicine
1	34033975	34040642	6668	0.716667	CADM2	Chinese indicine
1	34032529	34033615	1087	0.716667	CADM2	Chinese indicine
1	34027386	34029662	2277	0.716667	CADM2	Chinese indicine
1	34020851	34027186	6336	0.716667	CADM2	Chinese indicine
1	34001693	34020314	18622	0.716667	CADM2	Chinese indicine
1	33996733	33998556	1824	0.716667	CADM2	Chinese indicine
1	33986856	33995448	8593	0.716667	CADM2	Chinese indicine
1	33959053	33962330	3278	0.716667	CADM2	Chinese indicine
1	33936385	33939096	2712	0.716667	CADM2	Chinese indicine
1	33928567	33934387	5821	0.716667	CADM2	Chinese indicine
1	33919764	33928508	8745	0.716667	CADM2	Chinese indicine
1	33910198	33918822	8625	0.716667	CADM2	Chinese indicine
1	33886402	33888439	2038	0.716667	CADM2	Chinese indicine
1	33883704	33885789	2086	0.716667	CADM2	Chinese indicine
1	24338929	24339965	1037	0.716667		Chinese indicine
1	24331984	24334876	2893	0.716667		Chinese indicine
1	24315450	24316837	1388	0.716667		Chinese indicine
1	24281145	24285352	4208	0.716667		Chinese indicine
1	24279157	24280702	1546	0.716667		Chinese indicine
1	24107874	24110576	2703	0.716667		Chinese indicine
1	24096727	24099381	2655	0.716667		Chinese indicine
1	24073878	24074885	1008	0.716667		Chinese indicine
1	24062706	24066948	4243	0.716667		Chinese indicine
1	24056217	24057936	1720	0.716667		Chinese indicine
1	24052329	24054111	1783	0.716667		Chinese indicine
1	24042876	24045432	2557	0.716667		Chinese indicine
1	24040291	24042543	2253	0.716667		Chinese indicine
1	24030739	24032587	1849	0.716667		Chinese indicine
1	24000951	24003590	2640	0.716667		Chinese indicine
1	23998913	24000048	1136	0.716667		Chinese indicine
1	23991568	23993879	2312	0.716667		Chinese indicine
1	23968450	23970214	1765	0.716667		Chinese indicine
1	23962634	23964106	1473	0.716667		Chinese indicine
1	23931395	23933306	1912	0.716667		Chinese indicine
1	23888185	23890021	1837	0.716667		Chinese indicine
1	23886552	23888036	1485	0.716667		Chinese indicine
1	23836322	23838449	2128	0.716667		Chinese indicine
1	2316820	2328813	11994	0.716667	IFNAR2	Chinese indicine
1	2312813	2313814	1002	0.716667	IL10RB	Chinese indicine
1	2299117	2301846	2730	0.716667	IL10RB	Chinese indicine
1	2294238	2298787	4550	0.716667	IL10RB	Chinese indicine
1	22666327	22668925	2599	0.716667	SAMSN1	Chinese indicine
1	22252282	22253481	1200	0.716667	LOC107132175	Chinese indicine
1	22206742	22208528	1787	0.716667	LOC107132175	Chinese indicine
1	2217783	2220837	3055	0.716667	IFNAR1	Chinese indicine
1	22139618	22141599	1982	0.716667	LOC107132175	Chinese indicine
1	22137130	22138332	1203	0.716667	LOC107132175	Chinese indicine
1	22129191	22131522	2332	0.716667	LOC107132175	Chinese indicine
1	21972569	21973877	1309	0.716667		Chinese indicine
1	21759914	21760997	1084	0.716667		Chinese indicine
1	21757640	21759779	2140	0.716667		Chinese indicine
1	21754654	21757453	2800	0.716667		Chinese indicine
1	21748026	21752652	4627	0.716667		Chinese indicine
1	21744070	21747180	3111	0.716667		Chinese indicine
1	21581035	21585891	4857	0.716667		Chinese indicine
1	21579181	21581020	1840	0.716667		Chinese indicine
1	2140813	2142956	2144	0.716667		Chinese indicine
1	2134420	2139988	5569	0.716667		Chinese indicine
1	2062948	2065680	2733	0.716667	TMEM50B	Chinese indicine
1	2045327	2047006	1680	0.716667	TMEM50B	Chinese indicine
1	2032673	2044106	11434	0.716667		Chinese indicine
1	2028778	2032007	3230	0.716667	DNAJC28	Chinese indicine
1	2025830	2028652	2823	0.716667	DNAJC28	Chinese indicine
1	2017774	2019771	1998	0.716667		Chinese indicine
1	2000237	2009201	8965	0.716667	GART	Chinese indicine
1	1982481	2000204	17724	0.716667	GART|SON	Chinese indicine
1	1972682	1981552	8871	0.716667	SON	Chinese indicine
1	1970035	1971828	1794	0.716667	SON	Chinese indicine
1	19526846	19528245	1400	0.716667		Chinese indicine
1	19520828	19523315	2488	0.716667		Chinese indicine
1	1950398	1968040	17643	0.716667	DONSON|SON	Chinese indicine
1	19413555	19418366	4812	0.716667	BTG3	Chinese indicine
1	157276375	157278170	1796	0.716667	KAT2B	Chinese indicine
1	157262826	157270451	7626	0.716667	KAT2B	Chinese indicine
1	157254689	157259644	4956	0.716667	KAT2B	Chinese indicine
1	157248513	157250035	1523	0.716667	PP2D1	Chinese indicine
1	157224002	157225391	1390	0.716667	RAB5A	Chinese indicine
1	157220873	157223988	3116	0.716667	RAB5A	Chinese indicine
1	157213245	157216618	3374	0.716667	RAB5A	Chinese indicine
1	157197859	157199446	1588	0.716667	RAB5A	Chinese indicine
1	157190675	157196293	5619	0.716667		Chinese indicine
1	157184120	157185770	1651	0.716667	EFHB	Chinese indicine
1	156088808	156092966	4159	0.716667		Chinese indicine
1	155443749	155445979	2231	0.716667	SATB1	Chinese indicine
1	155415966	155418178	2213	0.716667		Chinese indicine
1	152150726	152153270	2545	0.716667	LOC112448102	Chinese indicine
1	152061125	152064982	3858	0.716667	LOC112448102	Chinese indicine
1	150764236	150773143	8908	0.716667	ERG	Chinese indicine
1	150762023	150763245	1223	0.716667	ERG	Chinese indicine
1	150309729	150317210	7482	0.716667		Chinese indicine
1	150307236	150308244	1009	0.716667		Chinese indicine
1	150268259	150269735	1477	0.716667		Chinese indicine
1	150236962	150244036	7075	0.716667		Chinese indicine
1	150234783	150236762	1980	0.716667		Chinese indicine
1	150230121	150231511	1391	0.716667		Chinese indicine
1	150064663	150066626	1964	0.716667		Chinese indicine
1	150054665	150055748	1084	0.716667		Chinese indicine
1	150048760	150051306	2547	0.716667		Chinese indicine
1	150046630	150048586	1957	0.716667		Chinese indicine
1	150033048	150034857	1810	0.716667		Chinese indicine
1	150015839	150017412	1574	0.716667		Chinese indicine
1	150013111	150015497	2387	0.716667		Chinese indicine
1	150005777	150008646	2870	0.716667		Chinese indicine
1	149980528	149982890	2363	0.716667		Chinese indicine
1	149894572	149896598	2027	0.716667	KCNJ6	Chinese indicine
1	149888504	149891203	2700	0.716667	KCNJ6	Chinese indicine
1	149871884	149875131	3248	0.716667	KCNJ6	Chinese indicine
1	149819273	149820644	1372	0.716667	KCNJ6	Chinese indicine
1	149813213	149814988	1776	0.716667	KCNJ6	Chinese indicine
1	149791649	149793554	1906	0.716667		Chinese indicine
1	149681617	149683487	1871	0.716667	DYRK1A	Chinese indicine
1	149644425	149650801	6377	0.716667	DYRK1A	Chinese indicine
1	149595010	149642644	47635	0.716667	DYRK1A	Chinese indicine
1	149588903	149593197	4295	0.716667	DYRK1A	Chinese indicine
1	149581204	149586557	5354	0.716667	DYRK1A	Chinese indicine
1	149558523	149565961	7439	0.716667		Chinese indicine
1	149542907	149558115	15209	0.716667		Chinese indicine
1	149538226	149541786	3561	0.716667		Chinese indicine
1	149523723	149525907	2185	0.716667		Chinese indicine
1	149517391	149518716	1326	0.716667		Chinese indicine
1	149513057	149516468	3412	0.716667		Chinese indicine
1	149184175	149185806	1632	0.716667	HLCS	Chinese indicine
1	149165302	149171050	5749	0.716667	HLCS	Chinese indicine
1	149152834	149160221	7388	0.716667	HLCS	Chinese indicine
1	149119860	149121997	2138	0.716667	HLCS	Chinese indicine
1	149107022	149112323	5302	0.716667	HLCS	Chinese indicine
1	149086879	149089240	2362	0.716667	HLCS	Chinese indicine
1	148976921	148979111	2191	0.716667	SIM2	Chinese indicine
1	148973794	148974891	1098	0.716667	SIM2	Chinese indicine
1	148968614	148973621	5008	0.716667	SIM2	Chinese indicine
1	148952843	148956309	3467	0.716667		Chinese indicine
1	148944422	148945998	1577	0.716667		Chinese indicine
1	148887083	148888366	1284	0.716667		Chinese indicine
1	148720670	148722590	1921	0.716667		Chinese indicine
1	148353161	148363266	10106	0.716667	CBR1|SETD4|LOC112441473	Chinese indicine
1	148011	157955	9945	0.716667		Chinese indicine
1	147896299	147903033	6735	0.716667		Chinese indicine
1	147875696	147878602	2907	0.716667		Chinese indicine
1	147868817	147872083	3267	0.716667		Chinese indicine
1	147836946	147840246	3301	0.716667		Chinese indicine
1	147460340	147467876	7537	0.716667		Chinese indicine
1	147447937	147458807	10871	0.716667		Chinese indicine
1	1427671	1439868	12198	0.716667	SLC5A3|MRPS6	Chinese indicine
1	142417652	142418898	1247	0.716667		Chinese indicine
1	142396361	142397366	1006	0.716667	UMODL1	Chinese indicine
1	142382978	142385664	2687	0.716667	UMODL1	Chinese indicine
1	142249171	142250734	1564	0.716667	ZBTB21	Chinese indicine
1	142247630	142248849	1220	0.716667	ZBTB21	Chinese indicine
1	142242805	142246869	4065	0.716667	ZBTB21	Chinese indicine
1	1422234	1427407	5174	0.716667	SLC5A3|MRPS6	Chinese indicine
1	142219243	142221072	1830	0.716667		Chinese indicine
1	141812961	141814242	1282	0.716667		Chinese indicine
1	141674867	141678439	3573	0.716667	MX1	Chinese indicine
1	141671430	141674486	3057	0.716667	MX1	Chinese indicine
1	1410295	1414535	4241	0.716667	MRPS6	Chinese indicine
1	140926785	140929662	2878	0.716667		Chinese indicine
1	140902393	140905231	2839	0.716667		Chinese indicine
1	139933657	139936269	2613	0.716667		Chinese indicine
1	139927447	139932890	5444	0.716667		Chinese indicine
1	139913796	139920767	6972	0.716667		Chinese indicine
1	139820866	139825095	4230	0.716667		Chinese indicine
1	139815062	139820368	5307	0.716667		Chinese indicine
1	139775037	139776808	1772	0.716667		Chinese indicine
1	139768537	139773650	5114	0.716667		Chinese indicine
1	139535691	139537613	1923	0.716667	SH3BGR	Chinese indicine
1	139483275	139489239	5965	0.716667	LCA5L	Chinese indicine
1	139466664	139478036	11373	0.716667	LCA5L	Chinese indicine
1	139449967	139461648	11682	0.716667	WRB	Chinese indicine
1	139433396	139440603	7208	0.716667	LOC534913	Chinese indicine
1	139431720	139433132	1413	0.716667	LOC534913	Chinese indicine
1	139424912	139430901	5990	0.716667	LOC534913	Chinese indicine
1	139421483	139423629	2147	0.716667	LOC534913	Chinese indicine
1	139417937	139421421	3485	0.716667		Chinese indicine
1	139380225	139390113	9889	0.716667		Chinese indicine
1	1393737	1395699	1963	0.716667	MRPS6	Chinese indicine
1	139199637	139200875	1239	0.716667		Chinese indicine
1	139156985	139159540	2556	0.716667		Chinese indicine
1	138946881	138952496	5616	0.716667	ATP2C1	Chinese indicine
1	136681717	136693584	11868	0.716667		Chinese indicine
1	136667608	136670542	2935	0.716667		Chinese indicine
1	136665110	136666698	1589	0.716667		Chinese indicine
1	135996060	136000396	4337	0.716667	BFSP2	Chinese indicine
1	135987681	135991922	4242	0.716667	BFSP2	Chinese indicine
1	135982160	135987600	5441	0.716667	BFSP2	Chinese indicine
1	135945237	135953546	8310	0.716667	BFSP2	Chinese indicine
1	135941637	135943683	2047	0.716667		Chinese indicine
1	135939142	135941186	2045	0.716667		Chinese indicine
1	135928820	135938369	9550	0.716667		Chinese indicine
1	135926553	135928222	1670	0.716667		Chinese indicine
1	131371685	131381498	9814	0.716667	SOX14|LOC107132214	Chinese indicine
1	131359310	131367217	7908	0.716667	LOC107132214	Chinese indicine
1	128586968	128589503	2536	0.716667	CLSTN2	Chinese indicine
1	128585673	128586772	1100	0.716667	CLSTN2	Chinese indicine
1	128553639	128564407	10769	0.716667	CLSTN2	Chinese indicine
1	128546431	128553421	6991	0.716667	CLSTN2	Chinese indicine
1	128544330	128545854	1525	0.716667	CLSTN2	Chinese indicine
1	128537081	128542086	5006	0.716667	CLSTN2	Chinese indicine
1	128177550	128179138	1589	0.716667		Chinese indicine
1	127943558	127946883	3326	0.716667		Chinese indicine
1	127939958	127941540	1583	0.716667		Chinese indicine
1	127936911	127938313	1403	0.716667		Chinese indicine
1	127924260	127926186	1927	0.716667		Chinese indicine
1	127907786	127908852	1067	0.716667	SPSB4	Chinese indicine
1	127741568	127744100	2533	0.716667	PXYLP1	Chinese indicine
1	127730746	127740104	9359	0.716667	PXYLP1	Chinese indicine
1	127715895	127716894	1000	0.716667	PXYLP1	Chinese indicine
1	127709372	127710520	1149	0.716667	PXYLP1	Chinese indicine
1	125233189	125235235	2047	0.716667	SLC9A9	Chinese indicine
1	125225213	125227045	1833	0.716667	SLC9A9	Chinese indicine
1	125218817	125223810	4994	0.716667	SLC9A9	Chinese indicine
1	114746721	114750144	3424	0.716667		Chinese indicine
1	114731584	114737061	5478	0.716667		Chinese indicine
1	105667509	105668926	1418	0.716667		Chinese indicine
1	105636201	105637924	1724	0.716667		Chinese indicine
1	103900615	103902408	1794	0.716667		Chinese indicine
1	103853771	103856381	2611	0.716667		Chinese indicine
1	103841340	103852942	11603	0.716667		Chinese indicine
1	103812021	103825657	13637	0.716667		Chinese indicine
1	103800230	103805352	5123	0.716667		Chinese indicine
1	103793303	103800034	6732	0.716667		Chinese indicine
1	103790319	103792527	2209	0.716667		Chinese indicine
1	103775996	103779409	3414	0.716667		Chinese indicine
1	103724047	103726976	2930	0.716667		Chinese indicine
1	103712106	103713777	1672	0.716667		Chinese indicine
1	103709938	103711667	1730	0.716667		Chinese indicine
1	103705232	103706499	1268	0.716667		Chinese indicine
1	103702709	103704216	1508	0.716667		Chinese indicine
1	103672410	103676675	4266	0.716667		Chinese indicine
1	103666032	103667212	1181	0.716667		Chinese indicine
1	103661421	103665039	3619	0.716667		Chinese indicine
1	103611229	103619474	8246	0.716667		Chinese indicine
1	103603059	103605134	2076	0.716667		Chinese indicine
1	103595057	103596212	1156	0.716667		Chinese indicine
1	103592551	103594164	1614	0.716667		Chinese indicine
1	103483019	103484275	1257	0.716667		Chinese indicine
1	103476722	103480760	4039	0.716667		Chinese indicine
1	103470139	103475148	5010	0.716667		Chinese indicine
1	103461260	103462801	1542	0.716667		Chinese indicine
1	103453785	103458628	4844	0.716667		Chinese indicine
1	103441688	103453325	11638	0.716667		Chinese indicine
1	103411573	103434155	22583	0.716667		Chinese indicine
1	103389545	103403060	13516	0.716667		Chinese indicine
1	103374946	103388944	13999	0.716667		Chinese indicine
1	103370442	103371674	1233	0.716667		Chinese indicine
1	103360180	103362659	2480	0.716667		Chinese indicine
1	103356137	103359456	3320	0.716667		Chinese indicine
1	103343460	103355358	11899	0.716667		Chinese indicine
1	103214995	103216185	1191	0.716667		Chinese indicine
1	103207702	103213646	5945	0.716667		Chinese indicine
2	125748206	125753604	5399	0.9	AHDC1	Chinese indicine
2	125809677	125814362	4686	0.883333		Chinese indicine
2	125782827	125809247	26421	0.883333		Chinese indicine
2	125753928	125781379	27452	0.883333	AHDC1	Chinese indicine
2	125738914	125748069	9156	0.883333	AHDC1	Chinese indicine
2	438045	441380	3336	0.866667	OCA2	Chinese indicine
2	125781408	125782789	1382	0.866667		Chinese indicine
2	125736314	125738746	2433	0.866667	AHDC1	Chinese indicine
2	61544099	61548203	4105	0.85	LCT	Chinese indicine
2	492504	504483	11980	0.85	OCA2	Chinese indicine
2	490574	491973	1400	0.85	OCA2	Chinese indicine
2	435680	438004	2325	0.85	OCA2	Chinese indicine
2	400583	406547	5965	0.85		Chinese indicine
2	126568366	126576739	8374	0.85	RPS6KA1	Chinese indicine
2	126325858	126345418	19561	0.85	GPN2|SFN	Chinese indicine
2	126306869	126321429	14561	0.85	GPATCH3	Chinese indicine
2	126139464	126142614	3151	0.85	SLC9A1	Chinese indicine
2	126125253	126139246	13994	0.85	SLC9A1	Chinese indicine
2	125843940	125944123	100184	0.85	CD164L2|FCN3|SYTL1|GPR3|MAP3K6|WASF2	Chinese indicine
2	125838916	125841732	2817	0.85	WASF2	Chinese indicine
2	125814522	125838805	24284	0.85	WASF2	Chinese indicine
2	125734899	125736102	1204	0.85	AHDC1	Chinese indicine
2	125731355	125734305	2951	0.85	AHDC1	Chinese indicine
2	125680191	125684567	4377	0.85		Chinese indicine
2	125674975	125678522	3548	0.85		Chinese indicine
2	104545154	104548347	3194	0.85		Chinese indicine
2	104536287	104543873	7587	0.85		Chinese indicine
2	83080646	83082170	1525	0.833333		Chinese indicine
2	83077556	83080172	2617	0.833333		Chinese indicine
2	630814	639344	8531	0.833333	OCA2	Chinese indicine
2	61549245	61550684	1440	0.833333	LCT	Chinese indicine
2	61548215	61549230	1016	0.833333	LCT	Chinese indicine
2	61541047	61544022	2976	0.833333	LCT	Chinese indicine
2	513451	542499	29049	0.833333	OCA2	Chinese indicine
2	421534	435568	14035	0.833333	OCA2	Chinese indicine
2	406656	411290	4635	0.833333		Chinese indicine
2	390635	400537	9903	0.833333		Chinese indicine
2	126576772	126578551	1780	0.833333	RPS6KA1	Chinese indicine
2	126562339	126565753	3415	0.833333		Chinese indicine
2	126549481	126557480	8000	0.833333		Chinese indicine
2	126531495	126533290	1796	0.833333		Chinese indicine
2	126488237	126522094	33858	0.833333		Chinese indicine
2	126429556	126459702	30147	0.833333	ARID1A	Chinese indicine
2	126384784	126386849	2066	0.833333		Chinese indicine
2	126346575	126354962	8388	0.833333	ZDHHC18	Chinese indicine
2	126321557	126325757	4201	0.833333	GPN2	Chinese indicine
2	126302481	126306864	4384	0.833333	NR0B2	Chinese indicine
2	126258143	126295272	37130	0.833333	KDF1|NUDC	Chinese indicine
2	126237371	126246470	9100	0.833333		Chinese indicine
2	126230358	126237312	6955	0.833333	TRNP1	Chinese indicine
2	126197982	126229909	31928	0.833333	FAM46B|TRNP1	Chinese indicine
2	126175189	126197298	22110	0.833333		Chinese indicine
2	126147036	126158741	11706	0.833333		Chinese indicine
2	126142617	126146078	3462	0.833333		Chinese indicine
2	126114786	126117465	2680	0.833333	SLC9A1	Chinese indicine
2	126104986	126114078	9093	0.833333	SLC9A1	Chinese indicine
2	126080718	126088754	8037	0.833333		Chinese indicine
2	125944147	125951535	7389	0.833333	TMEM222	Chinese indicine
2	125725703	125730695	4993	0.833333	AHDC1	Chinese indicine
2	125700998	125715615	14618	0.833333	FGR	Chinese indicine
2	125678525	125680045	1521	0.833333		Chinese indicine
2	125613204	125618829	5626	0.833333	FAM76A	Chinese indicine
2	125600966	125603680	2715	0.833333		Chinese indicine
2	125580246	125582211	1966	0.833333	STX12	Chinese indicine
2	125574513	125576167	1655	0.833333	STX12	Chinese indicine
2	125558326	125567832	9507	0.833333	STX12	Chinese indicine
2	125546790	125557269	10480	0.833333	STX12	Chinese indicine
2	125536998	125543418	6421	0.833333	PPP1R8	Chinese indicine
2	125520484	125523438	2955	0.833333		Chinese indicine
2	125515697	125518803	3107	0.833333		Chinese indicine
2	125456687	125468843	12157	0.833333	RPA2	Chinese indicine
2	104548430	104550798	2369	0.833333		Chinese indicine
2	104543901	104544996	1096	0.833333		Chinese indicine
2	104527164	104533920	6757	0.833333		Chinese indicine
2	83072118	83077521	5404	0.816667		Chinese indicine
2	657037	659505	2469	0.816667	OCA2	Chinese indicine
2	644348	655836	11489	0.816667	OCA2	Chinese indicine
2	639385	643488	4104	0.816667	OCA2	Chinese indicine
2	62468537	62472368	3832	0.816667	TMEM163	Chinese indicine
2	62464538	62466733	2196	0.816667	TMEM163	Chinese indicine
2	62450216	62461762	11547	0.816667	TMEM163	Chinese indicine
2	62397003	62399347	2345	0.816667	ACMSD	Chinese indicine
2	62389929	62394027	4099	0.816667	ACMSD	Chinese indicine
2	62386361	62389552	3192	0.816667	ACMSD	Chinese indicine
2	62368347	62384861	16515	0.816667	ACMSD	Chinese indicine
2	62340100	62361850	21751	0.816667	CCNT2	Chinese indicine
2	62308694	62339742	31049	0.816667	CCNT2|MAP3K19	Chinese indicine
2	62258701	62267350	8650	0.816667	MAP3K19	Chinese indicine
2	62194462	62257068	62607	0.816667	RAB3GAP1|MAP3K19	Chinese indicine
2	62188680	62193789	5110	0.816667	RAB3GAP1	Chinese indicine
2	62104320	62105615	1296	0.816667	ZRANB3	Chinese indicine
2	619695	630799	11105	0.816667	OCA2	Chinese indicine
2	61845290	61847046	1757	0.816667	ZRANB3	Chinese indicine
2	61535224	61541017	5794	0.816667	LCT	Chinese indicine
2	61530329	61532814	2486	0.816667		Chinese indicine
2	61517248	61530175	12928	0.816667	MCM6	Chinese indicine
2	61495402	61517032	21631	0.816667	MCM6	Chinese indicine
2	61489902	61495085	5184	0.816667	MCM6	Chinese indicine
2	61480653	61489324	8672	0.816667		Chinese indicine
2	61468644	61478892	10249	0.816667		Chinese indicine
2	61410416	61412995	2580	0.816667	DARS	Chinese indicine
2	61390555	61409835	19281	0.816667	DARS	Chinese indicine
2	61353284	61389447	36164	0.816667		Chinese indicine
2	612493	615119	2627	0.816667	OCA2	Chinese indicine
2	603809	605877	2069	0.816667	OCA2	Chinese indicine
2	596862	603785	6924	0.816667	OCA2	Chinese indicine
2	542690	551117	8428	0.816667	OCA2	Chinese indicine
2	50798876	50802382	3507	0.816667		Chinese indicine
2	505327	513299	7973	0.816667	OCA2	Chinese indicine
2	487507	490198	2692	0.816667	OCA2	Chinese indicine
2	445222	450466	5245	0.816667	OCA2	Chinese indicine
2	43724826	43738074	13249	0.816667	FMNL2	Chinese indicine
2	411312	421528	10217	0.816667		Chinese indicine
2	385823	390547	4725	0.816667		Chinese indicine
2	377786	385678	7893	0.816667	LGSN	Chinese indicine
2	303316	304855	1540	0.816667		Chinese indicine
2	23075034	23076164	1131	0.816667		Chinese indicine
2	17200755	17202141	1387	0.816667	ZNF385B	Chinese indicine
2	17193709	17198985	5277	0.816667	ZNF385B	Chinese indicine
2	126791686	126793727	2042	0.816667	CRYBG2	Chinese indicine
2	126703757	126715981	12225	0.816667	DHDDS|LIN28A	Chinese indicine
2	126677827	126681864	4038	0.816667	DHDDS	Chinese indicine
2	126664166	126671829	7664	0.816667	HMGN2|DHDDS	Chinese indicine
2	126635153	126640782	5630	0.816667		Chinese indicine
2	126597341	126607041	9701	0.816667	RPS6KA1	Chinese indicine
2	126593863	126596905	3043	0.816667	RPS6KA1	Chinese indicine
2	126583089	126592934	9846	0.816667	RPS6KA1	Chinese indicine
2	126579710	126582368	2659	0.816667	RPS6KA1	Chinese indicine
2	126565878	126567994	2117	0.816667		Chinese indicine
2	126557513	126562265	4753	0.816667		Chinese indicine
2	126533598	126549417	15820	0.816667		Chinese indicine
2	126522407	126531466	9060	0.816667		Chinese indicine
2	126459711	126487976	28266	0.816667	ARID1A	Chinese indicine
2	126404783	126429453	24671	0.816667	ARID1A	Chinese indicine
2	126386896	126398313	11418	0.816667	PIGV	Chinese indicine
2	126373733	126375573	1841	0.816667	ZDHHC18	Chinese indicine
2	126354968	126359800	4833	0.816667	ZDHHC18	Chinese indicine
2	126295334	126302430	7097	0.816667		Chinese indicine
2	126254941	126257539	2599	0.816667	KDF1	Chinese indicine
2	126249923	126254467	4545	0.816667		Chinese indicine
2	126246508	126249857	3350	0.816667		Chinese indicine
2	126172259	126175162	2904	0.816667		Chinese indicine
2	126170073	126171783	1711	0.816667		Chinese indicine
2	126117536	126125023	7488	0.816667	SLC9A1	Chinese indicine
2	126096458	126104951	8494	0.816667	SLC9A1	Chinese indicine
2	126068530	126080631	12102	0.816667		Chinese indicine
2	126000726	126002032	1307	0.816667	WDTC1	Chinese indicine
2	125715631	125722376	6746	0.816667	AHDC1	Chinese indicine
2	125693689	125700383	6695	0.816667	FGR	Chinese indicine
2	125685287	125693041	7755	0.816667	FGR	Chinese indicine
2	125672381	125674593	2213	0.816667		Chinese indicine
2	125632479	125645986	13508	0.816667	FAM76A	Chinese indicine
2	125618842	125625105	6264	0.816667	FAM76A	Chinese indicine
2	125605923	125613158	7236	0.816667	FAM76A	Chinese indicine
2	125603805	125605536	1732	0.816667	FAM76A	Chinese indicine
2	125596316	125600875	4560	0.816667		Chinese indicine
2	125586666	125590183	3518	0.816667		Chinese indicine
2	125576181	125580114	3934	0.816667	STX12	Chinese indicine
2	125572981	125574493	1513	0.816667	STX12	Chinese indicine
2	125567847	125572112	4266	0.816667	STX12	Chinese indicine
2	125543448	125545425	1978	0.816667	PPP1R8	Chinese indicine
2	125523447	125530303	6857	0.816667	PPP1R8	Chinese indicine
2	125518819	125520482	1664	0.816667		Chinese indicine
2	125494611	125496544	1934	0.816667	THEMIS2	Chinese indicine
2	125483692	125484823	1132	0.816667	THEMIS2	Chinese indicine
2	125468844	125473258	4415	0.816667	RPA2|THEMIS2	Chinese indicine
2	125443175	125447781	4607	0.816667		Chinese indicine
2	125441384	125442802	1419	0.816667		Chinese indicine
2	125436295	125440871	4577	0.816667		Chinese indicine
2	125434260	125435511	1252	0.816667		Chinese indicine
2	104533923	104535146	1224	0.816667		Chinese indicine
2	673841	679400	5560	0.8	OCA2	Chinese indicine
2	659537	661545	2009	0.8	OCA2	Chinese indicine
2	64490653	64492765	2113	0.8	NCKAP5	Chinese indicine
2	62472438	62476993	4556	0.8	TMEM163	Chinese indicine
2	62466806	62468515	1710	0.8	TMEM163	Chinese indicine
2	62461795	62462809	1015	0.8	TMEM163	Chinese indicine
2	62439507	62450194	10688	0.8		Chinese indicine
2	62422217	62439137	16921	0.8	ACMSD	Chinese indicine
2	62403454	62406236	2783	0.8	ACMSD	Chinese indicine
2	62399372	62403034	3663	0.8	ACMSD	Chinese indicine
2	62394089	62396066	1978	0.8	ACMSD	Chinese indicine
2	62306753	62308088	1336	0.8	MAP3K19	Chinese indicine
2	62267387	62269805	2419	0.8	MAP3K19	Chinese indicine
2	62257222	62258684	1463	0.8	MAP3K19	Chinese indicine
2	62145884	62188679	42796	0.8	RAB3GAP1	Chinese indicine
2	62132786	62145510	12725	0.8	RAB3GAP1	Chinese indicine
2	62122854	62124492	1639	0.8		Chinese indicine
2	62105647	62122363	16717	0.8		Chinese indicine
2	62101916	62104178	2263	0.8	ZRANB3	Chinese indicine
2	62090003	62101591	11589	0.8	ZRANB3	Chinese indicine
2	62086589	62088011	1423	0.8	ZRANB3	Chinese indicine
2	62077733	62081159	3427	0.8	ZRANB3	Chinese indicine
2	62062158	62066429	4272	0.8	ZRANB3	Chinese indicine
2	62044536	62051235	6700	0.8	ZRANB3	Chinese indicine
2	62043056	62044326	1271	0.8	ZRANB3	Chinese indicine
2	62039527	62041186	1660	0.8	ZRANB3	Chinese indicine
2	62036677	62039516	2840	0.8	ZRANB3	Chinese indicine
2	62034204	62036651	2448	0.8	ZRANB3	Chinese indicine
2	62024912	62029228	4317	0.8	ZRANB3	Chinese indicine
2	62008446	62012190	3745	0.8	ZRANB3	Chinese indicine
2	61999214	62000621	1408	0.8	ZRANB3	Chinese indicine
2	61966027	61967243	1217	0.8	ZRANB3	Chinese indicine
2	61963610	61965966	2357	0.8	ZRANB3	Chinese indicine
2	61886895	61888486	1592	0.8	ZRANB3	Chinese indicine
2	61869153	61883073	13921	0.8	ZRANB3	Chinese indicine
2	61847062	61852376	5315	0.8	ZRANB3	Chinese indicine
2	61816578	61842322	25745	0.8	ZRANB3	Chinese indicine
2	61813865	61816567	2703	0.8	ZRANB3	Chinese indicine
2	61807739	61812499	4761	0.8	ZRANB3	Chinese indicine
2	61799423	61803863	4441	0.8	R3HDM1|ZRANB3	Chinese indicine
2	61792212	61799317	7106	0.8	R3HDM1	Chinese indicine
2	61787002	61792180	5179	0.8	R3HDM1	Chinese indicine
2	61781694	61786912	5219	0.8	R3HDM1	Chinese indicine
2	61779926	61781683	1758	0.8	R3HDM1	Chinese indicine
2	61774464	61779750	5287	0.8	R3HDM1	Chinese indicine
2	61761480	61772755	11276	0.8	R3HDM1	Chinese indicine
2	61746716	61761358	14643	0.8	R3HDM1	Chinese indicine
2	61744274	61745619	1346	0.8	R3HDM1	Chinese indicine
2	61738799	61743931	5133	0.8	R3HDM1	Chinese indicine
2	61719835	61737130	17296	0.8	R3HDM1	Chinese indicine
2	61715993	61718242	2250	0.8	R3HDM1	Chinese indicine
2	61705145	61715912	10768	0.8	R3HDM1	Chinese indicine
2	61701138	61705120	3983	0.8	R3HDM1	Chinese indicine
2	61659307	61665362	6056	0.8	R3HDM1	Chinese indicine
2	61648090	61657440	9351	0.8	R3HDM1	Chinese indicine
2	61643989	61647798	3810	0.8	R3HDM1	Chinese indicine
2	61636281	61643247	6967	0.8	R3HDM1	Chinese indicine
2	61625045	61634006	8962	0.8		Chinese indicine
2	61619713	61625041	5329	0.8		Chinese indicine
2	61532835	61535219	2385	0.8	LCT	Chinese indicine
2	61479502	61480636	1135	0.8		Chinese indicine
2	61457478	61468546	11069	0.8		Chinese indicine
2	61437356	61444312	6957	0.8	DARS	Chinese indicine
2	61429603	61436796	7194	0.8	DARS	Chinese indicine
2	61389531	61390536	1006	0.8		Chinese indicine
2	593525	596834	3310	0.8	OCA2	Chinese indicine
2	551217	561849	10633	0.8	OCA2	Chinese indicine
2	50840702	50844139	3438	0.8		Chinese indicine
2	50811480	50818242	6763	0.8		Chinese indicine
2	50803509	50804601	1093	0.8		Chinese indicine
2	49487568	49489030	1463	0.8		Chinese indicine
2	473115	487484	14370	0.8	OCA2	Chinese indicine
2	457802	468082	10281	0.8	OCA2	Chinese indicine
2	455619	457158	1540	0.8	OCA2	Chinese indicine
2	452733	454992	2260	0.8	OCA2	Chinese indicine
2	442129	444502	2374	0.8	OCA2	Chinese indicine
2	43771022	43784071	13050	0.8	FMNL2	Chinese indicine
2	43738097	43741738	3642	0.8	FMNL2	Chinese indicine
2	43720114	43724785	4672	0.8	FMNL2	Chinese indicine
2	43715345	43717106	1762	0.8	FMNL2	Chinese indicine
2	23071506	23073677	2172	0.8		Chinese indicine
2	23060239	23063237	2999	0.8		Chinese indicine
2	23035414	23039563	4150	0.8		Chinese indicine
2	22784111	22787439	3329	0.8		Chinese indicine
2	21340873	21346723	5851	0.8		Chinese indicine
2	17199600	17200688	1089	0.8	ZNF385B	Chinese indicine
2	126715993	126717049	1057	0.8	LIN28A	Chinese indicine
2	126681933	126703680	21748	0.8	DHDDS	Chinese indicine
2	126671853	126677726	5874	0.8	DHDDS	Chinese indicine
2	126640994	126664128	23135	0.8	HMGN2	Chinese indicine
2	126633073	126635134	2062	0.8		Chinese indicine
2	126630687	126632482	1796	0.8		Chinese indicine
2	126621199	126630655	9457	0.8		Chinese indicine
2	126614438	126620631	6194	0.8		Chinese indicine
2	126607069	126611304	4236	0.8	RPS6KA1	Chinese indicine
2	126398348	126404698	6351	0.8	PIGV	Chinese indicine
2	126379001	126384398	5398	0.8		Chinese indicine
2	126359823	126373681	13859	0.8	ZDHHC18	Chinese indicine
2	126166276	126170050	3775	0.8		Chinese indicine
2	126159506	126165607	6102	0.8		Chinese indicine
2	126088848	126096432	7585	0.8	SLC9A1	Chinese indicine
2	126062166	126068495	6330	0.8		Chinese indicine
2	126002128	126061620	59493	0.8	WDTC1	Chinese indicine
2	125973096	125997958	24863	0.8	WDTC1	Chinese indicine
2	125964723	125968550	3828	0.8		Chinese indicine
2	125952203	125962578	10376	0.8	TMEM222	Chinese indicine
2	125722580	125723946	1367	0.8	AHDC1	Chinese indicine
2	125645993	125653952	7960	0.8		Chinese indicine
2	125629013	125632396	3384	0.8	FAM76A	Chinese indicine
2	125625122	125626619	1498	0.8	FAM76A	Chinese indicine
2	125590279	125595509	5231	0.8		Chinese indicine
2	125582549	125586579	4031	0.8	STX12	Chinese indicine
2	125511492	125512811	1320	0.8		Chinese indicine
2	125506956	125511113	4158	0.8		Chinese indicine
2	125484901	125489988	5088	0.8	THEMIS2	Chinese indicine
2	125480101	125482288	2188	0.8	THEMIS2	Chinese indicine
2	125447831	125455857	8027	0.8	RPA2	Chinese indicine
2	125414419	125424807	10389	0.8	SMPDL3B	Chinese indicine
2	125404885	125407540	2656	0.8	SMPDL3B	Chinese indicine
2	125393569	125395601	2033	0.8	XKR8	Chinese indicine
2	125385060	125388826	3767	0.8	EYA3	Chinese indicine
2	125376637	125384957	8321	0.8	EYA3	Chinese indicine
2	125357953	125360507	2555	0.8	EYA3	Chinese indicine
2	125280061	125287542	7482	0.8	EYA3	Chinese indicine
2	125209203	125210247	1045	0.8	PTAFR|EYA3	Chinese indicine
2	125122354	125128195	5842	0.8	SESN2	Chinese indicine
2	683903	686167	2265	0.783333	OCA2	Chinese indicine
2	679451	683312	3862	0.783333	OCA2	Chinese indicine
2	667290	673701	6412	0.783333	OCA2	Chinese indicine
2	664226	667277	3052	0.783333	OCA2	Chinese indicine
2	661616	663148	1533	0.783333	OCA2	Chinese indicine
2	64602491	64603595	1105	0.783333	NCKAP5	Chinese indicine
2	64598323	64602340	4018	0.783333	NCKAP5	Chinese indicine
2	64592931	64598314	5384	0.783333	NCKAP5	Chinese indicine
2	64591189	64592305	1117	0.783333	NCKAP5	Chinese indicine
2	64579549	64581415	1867	0.783333	NCKAP5	Chinese indicine
2	63077074	63082144	5071	0.783333	MGAT5	Chinese indicine
2	62477082	62483434	6353	0.783333	TMEM163	Chinese indicine
2	62411241	62422197	10957	0.783333	ACMSD	Chinese indicine
2	62406249	62409725	3477	0.783333	ACMSD	Chinese indicine
2	62365864	62368341	2478	0.783333	ACMSD	Chinese indicine
2	62305199	62306732	1534	0.783333	MAP3K19	Chinese indicine
2	62295740	62301618	5879	0.783333	MAP3K19	Chinese indicine
2	62273640	62284037	10398	0.783333	MAP3K19	Chinese indicine
2	62124604	62127285	2682	0.783333		Chinese indicine
2	62088030	62089977	1948	0.783333	ZRANB3	Chinese indicine
2	62081883	62086574	4692	0.783333	ZRANB3	Chinese indicine
2	62074718	62076581	1864	0.783333	ZRANB3	Chinese indicine
2	62071965	62074107	2143	0.783333	ZRANB3	Chinese indicine
2	62067655	62069114	1460	0.783333	ZRANB3	Chinese indicine
2	62057665	62061399	3735	0.783333	ZRANB3	Chinese indicine
2	62051311	62055721	4411	0.783333	ZRANB3	Chinese indicine
2	62041190	62043030	1841	0.783333	ZRANB3	Chinese indicine
2	62029303	62034194	4892	0.783333	ZRANB3	Chinese indicine
2	62020051	62024896	4846	0.783333	ZRANB3	Chinese indicine
2	62012258	62013302	1045	0.783333	ZRANB3	Chinese indicine
2	62003749	62008323	4575	0.783333	ZRANB3	Chinese indicine
2	61991156	61998787	7632	0.783333	ZRANB3	Chinese indicine
2	61982227	61988464	6238	0.783333	ZRANB3	Chinese indicine
2	61973843	61980441	6599	0.783333	ZRANB3	Chinese indicine
[truncated: 27,575 more rows]

## Sheet: Table S6
Supplementary Table S6. The gene annotation results of high-frequency segments (P value < 0.05，length≥1000bp) detected by LOTER software
Chrom	Starting position	Ending position	Length	Frequency	Gene	Group
1	97845019	97846410	1392	0.783333		East Asian taurine
1	97910311	97912980	2670	0.766667		East Asian taurine
1	68651655	68652770	1116	0.766667	KALRN	East Asian taurine
1	97868271	97880204	11934	0.75		East Asian taurine
1	68652775	68654762	1988	0.75	KALRN	East Asian taurine
1	49734249	49738842	4594	0.75		East Asian taurine
1	49726995	49728864	1870	0.75		East Asian taurine
1	30596525	30597858	1334	0.75		East Asian taurine
1	16615922	16617561	1640	0.75		East Asian taurine
1	157943852	157945414	1563	0.75		East Asian taurine
1	97954896	97958559	3664	0.733333		East Asian taurine
1	97933952	97935013	1062	0.733333		East Asian taurine
1	97883825	97893182	9358	0.733333		East Asian taurine
1	97880295	97882741	2447	0.733333		East Asian taurine
1	97866341	97868198	1858	0.733333		East Asian taurine
1	97858164	97860534	2371	0.733333		East Asian taurine
1	97847845	97850080	2236	0.733333		East Asian taurine
1	97838296	97843468	5173	0.733333		East Asian taurine
1	97825008	97826145	1138	0.733333		East Asian taurine
1	77974838	77978218	3381	0.733333		East Asian taurine
1	58265821	58269024	3204	0.733333	SIDT1	East Asian taurine
1	58240688	58242018	1331	0.733333	SIDT1	East Asian taurine
1	49728865	49734248	5384	0.733333		East Asian taurine
1	30787017	30788365	1349	0.733333		East Asian taurine
1	30597870	30599068	1199	0.733333		East Asian taurine
1	30586261	30587496	1236	0.733333		East Asian taurine
1	16613004	16614992	1989	0.733333		East Asian taurine
1	16606023	16607352	1330	0.733333		East Asian taurine
1	16542741	16544355	1615	0.733333		East Asian taurine
1	16541056	16542730	1675	0.733333		East Asian taurine
1	16537683	16539151	1469	0.733333		East Asian taurine
1	98089075	98090594	1520	0.716667	MECOM	East Asian taurine
1	98055878	98061394	5517	0.716667	MECOM	East Asian taurine
1	97935101	97936115	1015	0.716667		East Asian taurine
1	97932224	97933772	1549	0.716667		East Asian taurine
1	97913033	97928723	15691	0.716667		East Asian taurine
1	97907370	97910296	2927	0.716667		East Asian taurine
1	97893215	97906001	12787	0.716667		East Asian taurine
1	97860549	97866291	5743	0.716667		East Asian taurine
1	97850142	97853076	2935	0.716667		East Asian taurine
1	97834581	97838216	3636	0.716667		East Asian taurine
1	97831446	97834418	2973	0.716667		East Asian taurine
1	97820434	97824973	4540	0.716667		East Asian taurine
1	97808081	97809961	1881	0.716667		East Asian taurine
1	91721280	91722356	1077	0.716667	NAALADL2	East Asian taurine
1	78062200	78067097	4898	0.716667	TPRG1	East Asian taurine
1	77978264	77980540	2277	0.716667		East Asian taurine
1	68697039	68699861	2823	0.716667	KALRN	East Asian taurine
1	66791939	66792973	1035	0.716667		East Asian taurine
1	66789225	66791269	2045	0.716667		East Asian taurine
1	58285671	58286826	1156	0.716667	SIDT1	East Asian taurine
1	58269139	58272992	3854	0.716667	SIDT1	East Asian taurine
1	58259099	58260842	1744	0.716667	SIDT1	East Asian taurine
1	58252113	58253486	1374	0.716667	SIDT1	East Asian taurine
1	58248615	58249626	1012	0.716667	SIDT1	East Asian taurine
1	58242476	58245413	2938	0.716667	SIDT1	East Asian taurine
1	55287070	55288107	1038	0.716667		East Asian taurine
1	49763099	49764747	1649	0.716667		East Asian taurine
1	49745541	49756841	11301	0.716667		East Asian taurine
1	43519888	43521097	1210	0.716667		East Asian taurine
1	30676184	30678175	1992	0.716667		East Asian taurine
1	30672959	30674700	1742	0.716667		East Asian taurine
1	30592515	30596034	3520	0.716667		East Asian taurine
1	30581485	30583085	1601	0.716667		East Asian taurine
1	16618086	16619978	1893	0.716667		East Asian taurine
1	16610926	16612996	2071	0.716667		East Asian taurine
1	16566019	16568733	2715	0.716667		East Asian taurine
1	16546053	16547385	1333	0.716667		East Asian taurine
1	16530549	16537679	7131	0.716667		East Asian taurine
1	14846093	14847419	1327	0.716667		East Asian taurine
1	109839448	109845013	5566	0.716667		East Asian taurine
1	109836731	109838369	1639	0.716667		East Asian taurine
1	108496643	108499329	2687	0.716667		East Asian taurine
1	108451386	108459973	8588	0.716667		East Asian taurine
1	98105962	98115922	9961	0.7	MECOM	East Asian taurine
1	98103283	98105961	2679	0.7	MECOM	East Asian taurine
1	98087022	98088892	1871	0.7	MECOM	East Asian taurine
1	97962968	97964758	1791	0.7		East Asian taurine
1	97944552	97951800	7249	0.7		East Asian taurine
1	97937018	97944450	7433	0.7		East Asian taurine
1	97928831	97932142	3312	0.7		East Asian taurine
1	97853081	97856792	3712	0.7		East Asian taurine
1	97828238	97830166	1929	0.7		East Asian taurine
1	97826344	97827998	1655	0.7		East Asian taurine
1	97806020	97808027	2008	0.7		East Asian taurine
1	91719257	91720316	1060	0.7	NAALADL2	East Asian taurine
1	78050355	78052059	1705	0.7	TPRG1	East Asian taurine
1	78042575	78049100	6526	0.7	TPRG1	East Asian taurine
1	78034791	78041370	6580	0.7	TPRG1	East Asian taurine
1	77968579	77974457	5879	0.7		East Asian taurine
1	77957901	77959629	1729	0.7		East Asian taurine
1	68705101	68707036	1936	0.7	KALRN	East Asian taurine
1	68298350	68299724	1375	0.7	CCDC14	East Asian taurine
1	58282868	58285553	2686	0.7	SIDT1	East Asian taurine
1	58253540	58257470	3931	0.7	SIDT1	East Asian taurine
1	58246710	58248510	1801	0.7	SIDT1	East Asian taurine
1	49824055	49834307	10253	0.7		East Asian taurine
1	49766848	49773188	6341	0.7		East Asian taurine
1	49760393	49763069	2677	0.7		East Asian taurine
1	49756849	49759528	2680	0.7		East Asian taurine
1	43521129	43524538	3410	0.7		East Asian taurine
1	43518487	43519880	1394	0.7		East Asian taurine
1	43502748	43504459	1712	0.7		East Asian taurine
1	30674758	30676135	1378	0.7		East Asian taurine
1	30671465	30672955	1491	0.7		East Asian taurine
1	30629984	30631395	1412	0.7		East Asian taurine
1	30624252	30628226	3975	0.7		East Asian taurine
1	30621615	30622618	1004	0.7		East Asian taurine
1	30583198	30586248	3051	0.7		East Asian taurine
1	30571072	30572398	1327	0.7		East Asian taurine
1	16621238	16622309	1072	0.7		East Asian taurine
1	16578275	16579500	1226	0.7		East Asian taurine
1	16569497	16570530	1034	0.7		East Asian taurine
1	16561168	16565981	4814	0.7		East Asian taurine
1	16559074	16560948	1875	0.7		East Asian taurine
1	14838146	14840422	2277	0.7		East Asian taurine
1	109833846	109836699	2854	0.7		East Asian taurine
1	109744901	109745976	1076	0.7		East Asian taurine
1	109736140	109737350	1211	0.7		East Asian taurine
1	109722493	109728477	5985	0.7		East Asian taurine
1	109709535	109710671	1137	0.7		East Asian taurine
1	109491017	109492220	1204	0.7		East Asian taurine
1	108461464	108471984	10521	0.7		East Asian taurine
1	108459982	108461286	1305	0.7		East Asian taurine
1	98093144	98101490	8347	0.683333	MECOM	East Asian taurine
1	98085253	98087019	1767	0.683333	MECOM	East Asian taurine
1	98082262	98085109	2848	0.683333	MECOM	East Asian taurine
1	98062519	98064628	2110	0.683333	MECOM	East Asian taurine
1	98011841	98037600	25760	0.683333	MECOM	East Asian taurine
1	97969381	97977559	8179	0.683333		East Asian taurine
1	97965344	97966551	1208	0.683333		East Asian taurine
1	97958615	97960965	2351	0.683333		East Asian taurine
1	97952451	97954864	2414	0.683333		East Asian taurine
1	97712460	97716265	3806	0.683333		East Asian taurine
1	97702510	97705992	3483	0.683333		East Asian taurine
1	97665108	97672063	6956	0.683333		East Asian taurine
1	97650257	97664714	14458	0.683333		East Asian taurine
1	91725740	91727015	1276	0.683333	NAALADL2	East Asian taurine
1	91723475	91724777	1303	0.683333	NAALADL2	East Asian taurine
1	78069795	78071988	2194	0.683333	TPRG1	East Asian taurine
1	78067582	78069054	1473	0.683333	TPRG1	East Asian taurine
1	78052070	78062190	10121	0.683333	TPRG1	East Asian taurine
1	78049109	78050243	1135	0.683333	TPRG1	East Asian taurine
1	78033721	78034790	1070	0.683333	TPRG1	East Asian taurine
1	78027995	78032236	4242	0.683333	TPRG1	East Asian taurine
1	78021331	78023545	2215	0.683333	TPRG1	East Asian taurine
1	77997591	78020488	22898	0.683333	TPRG1	East Asian taurine
1	77980633	77984777	4145	0.683333		East Asian taurine
1	77965925	77968512	2588	0.683333		East Asian taurine
1	77961755	77964692	2938	0.683333		East Asian taurine
1	77955604	77957862	2259	0.683333		East Asian taurine
1	77953886	77955456	1571	0.683333		East Asian taurine
1	68692727	68693916	1190	0.683333	KALRN	East Asian taurine
1	68296478	68297887	1410	0.683333	CCDC14	East Asian taurine
1	58260843	58264446	3604	0.683333	SIDT1	East Asian taurine
1	58224550	58239693	15144	0.683333	SIDT1	East Asian taurine
1	58110368	58114055	3688	0.683333	CFAP44	East Asian taurine
1	58107885	58110099	2215	0.683333	CFAP44	East Asian taurine
1	58094894	58103556	8663	0.683333	CFAP44	East Asian taurine
1	58041834	58044048	2215	0.683333	CFAP44	East Asian taurine
1	58035785	58039668	3884	0.683333	CFAP44	East Asian taurine
1	52023961	52028487	4527	0.683333		East Asian taurine
1	49834349	49837097	2749	0.683333		East Asian taurine
1	49764794	49766701	1908	0.683333		East Asian taurine
1	4701751	4703451	1701	0.683333		East Asian taurine
1	43537892	43540029	2138	0.683333		East Asian taurine
1	43526599	43529916	3318	0.683333		East Asian taurine
1	43524616	43526239	1624	0.683333		East Asian taurine
1	43506683	43509960	3278	0.683333		East Asian taurine
1	43496300	43502715	6416	0.683333		East Asian taurine
1	43475254	43477542	2289	0.683333		East Asian taurine
1	40099857	40104299	4443	0.683333		East Asian taurine
1	36216220	36217300	1081	0.683333		East Asian taurine
1	30794990	30796511	1522	0.683333		East Asian taurine
1	30666206	30670549	4344	0.683333		East Asian taurine
1	30631753	30633421	1669	0.683333		East Asian taurine
1	30628244	30629981	1738	0.683333		East Asian taurine
1	30622629	30623673	1045	0.683333		East Asian taurine
1	30619070	30621609	2540	0.683333		East Asian taurine
1	30608697	30611371	2675	0.683333		East Asian taurine
1	30599086	30600537	1452	0.683333		East Asian taurine
1	30588020	30592492	4473	0.683333		East Asian taurine
1	30579750	30580872	1123	0.683333		East Asian taurine
1	30578618	30579650	1033	0.683333		East Asian taurine
1	30577020	30578275	1256	0.683333		East Asian taurine
1	30562089	30564223	2135	0.683333		East Asian taurine
1	29058566	29060922	2357	0.683333		East Asian taurine
1	16622337	16625208	2872	0.683333		East Asian taurine
1	16604508	16605977	1470	0.683333		East Asian taurine
1	16555814	16556994	1181	0.683333		East Asian taurine
1	16548419	16550449	2031	0.683333		East Asian taurine
1	158521105	158523817	2713	0.683333		East Asian taurine
1	14837057	14838137	1081	0.683333		East Asian taurine
1	109809440	109810764	1325	0.683333		East Asian taurine
1	109754246	109755688	1443	0.683333		East Asian taurine
1	109742412	109743911	1500	0.683333		East Asian taurine
1	109738260	109741871	3612	0.683333		East Asian taurine
1	109730398	109734938	4541	0.683333		East Asian taurine
1	109728484	109729614	1131	0.683333		East Asian taurine
1	109710794	109714344	3551	0.683333		East Asian taurine
1	109706698	109709497	2800	0.683333		East Asian taurine
1	108540315	108545726	5412	0.683333		East Asian taurine
1	108531805	108535241	3437	0.683333		East Asian taurine
1	108449341	108450557	1217	0.683333		East Asian taurine
1	108236241	108238516	2276	0.683333	SCHIP1	East Asian taurine
1	98139169	98141118	1950	0.666667	MECOM	East Asian taurine
1	98115924	98129957	14034	0.666667	MECOM	East Asian taurine
1	98101560	98102742	1183	0.666667	MECOM	East Asian taurine
1	98072410	98073753	1344	0.666667	MECOM	East Asian taurine
1	98064630	98072226	7597	0.666667	MECOM	East Asian taurine
1	98061409	98062473	1065	0.666667	MECOM	East Asian taurine
1	98037729	98051466	13738	0.666667	MECOM	East Asian taurine
1	97977611	98002895	25285	0.666667		East Asian taurine
1	97966566	97968384	1819	0.666667		East Asian taurine
1	97960990	97962208	1219	0.666667		East Asian taurine
1	97810096	97815686	5591	0.666667		East Asian taurine
1	97749667	97751412	1746	0.666667		East Asian taurine
1	97716508	97719228	2721	0.666667		East Asian taurine
1	97706021	97712426	6406	0.666667		East Asian taurine
1	97691261	97700520	9260	0.666667	LOC112447731	East Asian taurine
1	97684341	97685915	1575	0.666667		East Asian taurine
1	97677879	97679067	1189	0.666667		East Asian taurine
1	97672234	97677236	5003	0.666667		East Asian taurine
1	97648900	97650202	1303	0.666667		East Asian taurine
1	97542275	97543442	1168	0.666667	LRRIQ4	East Asian taurine
1	78307446	78311281	3836	0.666667		East Asian taurine
1	78110384	78111952	1569	0.666667	TPRG1	East Asian taurine
1	78107546	78109112	1567	0.666667	TPRG1	East Asian taurine
1	78023617	78026041	2425	0.666667	TPRG1	East Asian taurine
1	77984932	77992991	8060	0.666667		East Asian taurine
1	77951349	77953878	2530	0.666667		East Asian taurine
1	68716536	68717836	1301	0.666667	KALRN	East Asian taurine
1	68689800	68692671	2872	0.666667	KALRN	East Asian taurine
1	68687552	68689599	2048	0.666667	KALRN	East Asian taurine
1	68677505	68685273	7769	0.666667	KALRN	East Asian taurine
1	68671450	68672517	1068	0.666667	KALRN	East Asian taurine
1	68668332	68671065	2734	0.666667	KALRN	East Asian taurine
1	67686040	67687258	1219	0.666667	ADCY5	East Asian taurine
1	58286916	58288009	1094	0.666667	SIDT1	East Asian taurine
1	58214908	58224542	9635	0.666667	SIDT1	East Asian taurine
1	58114056	58116159	2104	0.666667	CFAP44	East Asian taurine
1	58103571	58107854	4284	0.666667	CFAP44	East Asian taurine
1	58092982	58094844	1863	0.666667	CFAP44	East Asian taurine
1	58086198	58090633	4436	0.666667	CFAP44	East Asian taurine
1	58074646	58085516	10871	0.666667	CFAP44	East Asian taurine
1	58044137	58045442	1306	0.666667	CFAP44	East Asian taurine
1	58039684	58041544	1861	0.666667	CFAP44	East Asian taurine
1	58032696	58035784	3089	0.666667	CFAP44	East Asian taurine
1	57935919	57937681	1763	0.666667		East Asian taurine
1	57924409	57932702	8294	0.666667		East Asian taurine
1	57922572	57923800	1229	0.666667		East Asian taurine
1	57898976	57905319	6344	0.666667		East Asian taurine
1	57521168	57522443	1276	0.666667		East Asian taurine
1	57516478	57519061	2584	0.666667		East Asian taurine
1	57497607	57501131	3525	0.666667		East Asian taurine
1	57447907	57450249	2343	0.666667	CCDC80	East Asian taurine
1	5256942	5276849	19908	0.666667		East Asian taurine
1	52297487	52299123	1637	0.666667	BBX	East Asian taurine
1	52142123	52143184	1062	0.666667	BBX	East Asian taurine
1	52084501	52086720	2220	0.666667		East Asian taurine
1	52040172	52042932	2761	0.666667		East Asian taurine
1	52037960	52039817	1858	0.666667		East Asian taurine
1	52029402	52031198	1797	0.666667		East Asian taurine
1	52021096	52023808	2713	0.666667		East Asian taurine
1	52019133	52020200	1068	0.666667		East Asian taurine
1	52016496	52018726	2231	0.666667		East Asian taurine
1	52000351	52001670	1320	0.666667		East Asian taurine
1	4715762	4716955	1194	0.666667		East Asian taurine
1	4712503	4715395	2893	0.666667		East Asian taurine
1	4698346	4700267	1922	0.666667		East Asian taurine
1	4696524	4698278	1755	0.666667		East Asian taurine
1	4641084	4642558	1475	0.666667		East Asian taurine
1	43775087	43777919	2833	0.666667		East Asian taurine
1	43756242	43774524	18283	0.666667		East Asian taurine
1	43751414	43755970	4557	0.666667		East Asian taurine
1	43678538	43680513	1976	0.666667		East Asian taurine
1	43675644	43677440	1797	0.666667		East Asian taurine
1	43543355	43545935	2581	0.666667		East Asian taurine
1	43534567	43536996	2430	0.666667		East Asian taurine
1	43533331	43534456	1126	0.666667		East Asian taurine
1	43529929	43532980	3052	0.666667		East Asian taurine
1	43511502	43517644	6143	0.666667		East Asian taurine
1	43509964	43511226	1263	0.666667		East Asian taurine
1	43505236	43506677	1442	0.666667		East Asian taurine
1	43481466	43483368	1903	0.666667		East Asian taurine
1	43477556	43479162	1607	0.666667		East Asian taurine
1	43473264	43475171	1908	0.666667		East Asian taurine
1	43465608	43467551	1944	0.666667		East Asian taurine
1	43454449	43462553	8105	0.666667		East Asian taurine
1	43439681	43450492	10812	0.666667		East Asian taurine
1	43396463	43401371	4909	0.666667		East Asian taurine
1	30790073	30792819	2747	0.666667		East Asian taurine
1	30771434	30774803	3370	0.666667		East Asian taurine
1	30680660	30682606	1947	0.666667		East Asian taurine
1	30660978	30665958	4981	0.666667		East Asian taurine
1	30616894	30618783	1890	0.666667		East Asian taurine
1	30575032	30576388	1357	0.666667		East Asian taurine
1	30564342	30566407	2066	0.666667		East Asian taurine
1	30558208	30562087	3880	0.666667		East Asian taurine
1	30557066	30558196	1131	0.666667		East Asian taurine
1	30549197	30550934	1738	0.666667		East Asian taurine
1	29050995	29058523	7529	0.666667		East Asian taurine
1	29044705	29050907	6203	0.666667		East Asian taurine
1	29040981	29042362	1382	0.666667		East Asian taurine
1	20137240	20149752	12513	0.666667		East Asian taurine
1	16607369	16608503	1135	0.666667		East Asian taurine
1	16600169	16601918	1750	0.666667		East Asian taurine
1	15849912	15853428	3517	0.666667	NCAM2	East Asian taurine
1	157960394	157961746	1353	0.666667	ZBED9	East Asian taurine
1	14991928	14993564	1637	0.666667		East Asian taurine
1	14772063	14773512	1450	0.666667		East Asian taurine
1	14594414	14597028	2615	0.666667		East Asian taurine
1	14583211	14584788	1578	0.666667		East Asian taurine
1	14152061	14154892	2832	0.666667		East Asian taurine
1	14074017	14075142	1126	0.666667		East Asian taurine
1	109823952	109833374	9423	0.666667		East Asian taurine
1	109812377	109821364	8988	0.666667		East Asian taurine
1	109806349	109809250	2902	0.666667		East Asian taurine
1	109803621	109805389	1769	0.666667		East Asian taurine
1	109758273	109769716	11444	0.666667		East Asian taurine
1	109755696	109758025	2330	0.666667		East Asian taurine
1	109753218	109754234	1017	0.666667		East Asian taurine
1	109714355	109715475	1121	0.666667		East Asian taurine
1	109705686	109706685	1000	0.666667		East Asian taurine
1	109655752	109659846	4095	0.666667		East Asian taurine
1	109654107	109655432	1326	0.666667		East Asian taurine
1	109649552	109651963	2412	0.666667		East Asian taurine
1	109628487	109631015	2529	0.666667		East Asian taurine
1	109623366	109625386	2021	0.666667		East Asian taurine
1	109619867	109622511	2645	0.666667		East Asian taurine
1	109608714	109610131	1418	0.666667		East Asian taurine
1	109585575	109589865	4291	0.666667		East Asian taurine
1	109562969	109564558	1590	0.666667		East Asian taurine
1	109559523	109560567	1045	0.666667		East Asian taurine
1	109551927	109553145	1219	0.666667		East Asian taurine
1	109493076	109494304	1229	0.666667		East Asian taurine
1	109468388	109470147	1760	0.666667		East Asian taurine
1	109330696	109333033	2338	0.666667	RSRC1	East Asian taurine
1	109130695	109133733	3039	0.666667	RSRC1	East Asian taurine
1	109113685	109119242	5558	0.666667	RSRC1	East Asian taurine
1	109105570	109110672	5103	0.666667	RSRC1	East Asian taurine
1	109073938	109077767	3830	0.666667	RSRC1	East Asian taurine
1	108564463	108566446	1984	0.666667		East Asian taurine
1	108556304	108558035	1732	0.666667		East Asian taurine
1	108545862	108549907	4046	0.666667		East Asian taurine
1	108535259	108540290	5032	0.666667		East Asian taurine
1	108492799	108495673	2875	0.666667		East Asian taurine
1	108408253	108416530	8278	0.666667	SCHIP1	East Asian taurine
1	108383018	108384780	1763	0.666667	SCHIP1	East Asian taurine
1	108234310	108236058	1749	0.666667	SCHIP1	East Asian taurine
1	98145586	98146615	1030	0.65	MECOM	East Asian taurine
1	98141261	98143029	1769	0.65	MECOM	East Asian taurine
1	98134722	98139141	4420	0.65	MECOM	East Asian taurine
1	98130002	98134721	4720	0.65	MECOM	East Asian taurine
1	98073769	98082243	8475	0.65	MECOM	East Asian taurine
1	98051511	98055068	3558	0.65	MECOM	East Asian taurine
1	98002906	98011055	8150	0.65		East Asian taurine
1	97815718	97819504	3787	0.65		East Asian taurine
1	97773688	97776427	2740	0.65		East Asian taurine
1	97719266	97726796	7531	0.65		East Asian taurine
1	97685928	97691250	5323	0.65		East Asian taurine
1	97679322	97684332	5011	0.65		East Asian taurine
1	97614942	97616791	1850	0.65		East Asian taurine
1	97555227	97559997	4771	0.65	LRRIQ4	East Asian taurine
1	97543469	97554654	11186	0.65	LRRIQ4	East Asian taurine
1	97531479	97532890	1412	0.65	LRRC31	East Asian taurine
1	92154555	92161834	7280	0.65	NAALADL2	East Asian taurine
1	92134870	92144385	9516	0.65	NAALADL2	East Asian taurine
1	91716607	91717755	1149	0.65	NAALADL2	East Asian taurine
1	91670821	91673035	2215	0.65	NAALADL2	East Asian taurine
1	78338281	78344211	5931	0.65		East Asian taurine
1	78335454	78337506	2053	0.65		East Asian taurine
1	78312159	78315772	3614	0.65		East Asian taurine
1	78302657	78306292	3636	0.65		East Asian taurine
1	78276943	78284426	7484	0.65		East Asian taurine
1	78265908	78269338	3431	0.65		East Asian taurine
1	78252920	78262786	9867	0.65		East Asian taurine
1	78145546	78150066	4521	0.65	TPRG1	East Asian taurine
1	78136914	78138024	1111	0.65	TPRG1	East Asian taurine
1	78116505	78120986	4482	0.65	TPRG1	East Asian taurine
1	78114409	78115580	1172	0.65	TPRG1	East Asian taurine
1	78111963	78114219	2257	0.65	TPRG1	East Asian taurine
1	78090218	78091600	1383	0.65	TPRG1	East Asian taurine
1	77996344	77997432	1089	0.65		East Asian taurine
1	77993025	77996060	3036	0.65		East Asian taurine
1	77940689	77941885	1197	0.65		East Asian taurine
1	77938845	77939854	1010	0.65		East Asian taurine
1	68992889	68995658	2770	0.65	KALRN	East Asian taurine
1	68707053	68712404	5352	0.65	KALRN	East Asian taurine
1	68703580	68705100	1521	0.65	KALRN	East Asian taurine
1	68675185	68677504	2320	0.65	KALRN	East Asian taurine
1	68672622	68674398	1777	0.65	KALRN	East Asian taurine
1	68657019	68661015	3997	0.65	KALRN	East Asian taurine
1	68648027	68649444	1418	0.65	KALRN	East Asian taurine
1	68641839	68643049	1211	0.65	KALRN	East Asian taurine
1	68639571	68640938	1368	0.65	KALRN	East Asian taurine
1	68596445	68597611	1167	0.65	KALRN	East Asian taurine
1	67779867	67782318	2452	0.65	ADCY5	East Asian taurine
1	66907590	66912916	5327	0.65	KPNA1	East Asian taurine
1	66905523	66907387	1865	0.65	KPNA1	East Asian taurine
1	66886891	66895919	9029	0.65	KPNA1	East Asian taurine
1	66884052	66885441	1390	0.65	KPNA1	East Asian taurine
1	66871872	66877783	5912	0.65	KPNA1	East Asian taurine
1	66868454	66871773	3320	0.65	WDR5B	East Asian taurine
1	66865455	66868188	2734	0.65	WDR5B	East Asian taurine
1	66861802	66864687	2886	0.65	WDR5B	East Asian taurine
1	66786760	66788032	1273	0.65		East Asian taurine
1	59029387	59041042	11656	0.65		East Asian taurine
1	58272997	58282819	9823	0.65	SIDT1	East Asian taurine
1	58155829	58158264	2436	0.65	SPICE1	East Asian taurine
1	58116974	58125783	8810	0.65	CFAP44	East Asian taurine
1	58090655	58092481	1827	0.65	CFAP44	East Asian taurine
1	58052720	58074620	21901	0.65	CFAP44	East Asian taurine
1	58049672	58051623	1952	0.65	CFAP44	East Asian taurine
1	58047899	58049036	1138	0.65	CFAP44	East Asian taurine
1	58046530	58047874	1345	0.65	CFAP44	East Asian taurine
1	58030954	58032632	1679	0.65	CFAP44	East Asian taurine
1	58016419	58020265	3847	0.65	BOC	East Asian taurine
1	58014940	58016288	1349	0.65	BOC	East Asian taurine
1	57937705	57945093	7389	0.65	BOC	East Asian taurine
1	57932747	57934894	2148	0.65		East Asian taurine
1	57918563	57922260	3698	0.65		East Asian taurine
1	57908394	57915320	6927	0.65		East Asian taurine
1	57905358	57907705	2348	0.65		East Asian taurine
1	57519145	57521157	2013	0.65		East Asian taurine
1	57473931	57477286	3356	0.65	CCDC80	East Asian taurine
1	57469148	57470791	1644	0.65	CCDC80	East Asian taurine
1	57452178	57454893	2716	0.65	CCDC80	East Asian taurine
1	57443690	57447906	4217	0.65	CCDC80	East Asian taurine
1	57439406	57441447	2042	0.65	CCDC80	East Asian taurine
1	57437313	57438676	1364	0.65	CCDC80	East Asian taurine
1	55582200	55586168	3969	0.65		East Asian taurine
1	55579371	55582044	2674	0.65		East Asian taurine
1	55568475	55577475	9001	0.65		East Asian taurine
1	55529025	55530172	1148	0.65		East Asian taurine
1	55526714	55528790	2077	0.65		East Asian taurine
1	55519036	55522133	3098	0.65		East Asian taurine
1	55513816	55515128	1313	0.65		East Asian taurine
1	5255750	5256924	1175	0.65		East Asian taurine
1	52347506	52349379	1874	0.65	BBX	East Asian taurine
1	52001823	52003256	1434	0.65		East Asian taurine
1	51998261	52000342	2082	0.65		East Asian taurine
1	51992919	51998195	5277	0.65		East Asian taurine
1	51893928	51896326	2399	0.65		East Asian taurine
1	49839321	49841698	2378	0.65		East Asian taurine
1	49838064	49839238	1175	0.65		East Asian taurine
1	49292141	49293955	1815	0.65		East Asian taurine
1	49155206	49162241	7036	0.65		East Asian taurine
1	474864	476038	1175	0.65		East Asian taurine
1	4703713	4704776	1064	0.65		East Asian taurine
1	4642663	4644288	1626	0.65		East Asian taurine
1	4639634	4640965	1332	0.65		East Asian taurine
1	43777930	43779511	1582	0.65		East Asian taurine
1	43746165	43748958	2794	0.65		East Asian taurine
1	43733095	43740261	7167	0.65		East Asian taurine
1	43725677	43732913	7237	0.65		East Asian taurine
1	43721981	43724800	2820	0.65		East Asian taurine
1	43715756	43720906	5151	0.65		East Asian taurine
1	43713257	43715265	2009	0.65		East Asian taurine
1	43666587	43672049	5463	0.65		East Asian taurine
1	43492618	43495121	2504	0.65		East Asian taurine
1	43483619	43485056	1438	0.65		East Asian taurine
1	43467650	43473216	5567	0.65		East Asian taurine
1	43452190	43454408	2219	0.65		East Asian taurine
1	43395057	43396419	1363	0.65		East Asian taurine
1	43377996	43379343	1348	0.65		East Asian taurine
1	35569865	35571757	1893	0.65		East Asian taurine
1	35471656	35472907	1252	0.65		East Asian taurine
1	34698452	34700152	1701	0.65		East Asian taurine
1	30843221	30849155	5935	0.65		East Asian taurine
1	30793076	30794909	1834	0.65		East Asian taurine
1	30784378	30786692	2315	0.65		East Asian taurine
1	30782557	30784115	1559	0.65		East Asian taurine
1	30775450	30776590	1141	0.65		East Asian taurine
1	30770250	30771398	1149	0.65		East Asian taurine
1	30683430	30684999	1570	0.65		East Asian taurine
1	30635236	30636433	1198	0.65		East Asian taurine
1	30602585	30608477	5893	0.65		East Asian taurine
1	30566472	30568826	2355	0.65		East Asian taurine
1	29042427	29044692	2266	0.65		East Asian taurine
1	29032069	29039301	7233	0.65		East Asian taurine
1	27684984	27686208	1225	0.65		East Asian taurine
1	20149755	20151759	2005	0.65		East Asian taurine
1	20133559	20135530	1972	0.65		East Asian taurine
1	16608530	16610897	2368	0.65		East Asian taurine
1	16601922	16604159	2238	0.65		East Asian taurine
1	16594940	16599187	4248	0.65		East Asian taurine
1	16571930	16573440	1511	0.65		East Asian taurine
1	16528889	16530526	1638	0.65		East Asian taurine
1	16492629	16495130	2502	0.65		East Asian taurine
1	15853446	15855153	1708	0.65	NCAM2	East Asian taurine
1	15403717	15407611	3895	0.65	NCAM2	East Asian taurine
1	151035344	151041363	6020	0.65		East Asian taurine
1	14990735	14991861	1127	0.65		East Asian taurine
1	14841206	14844563	3358	0.65		East Asian taurine
1	14835233	14836769	1537	0.65		East Asian taurine
1	14768544	14769725	1182	0.65		East Asian taurine
1	14599687	14602128	2442	0.65		East Asian taurine
1	14592466	14594400	1935	0.65		East Asian taurine
1	14585476	14587659	2184	0.65		East Asian taurine
1	14577320	14578608	1289	0.65		East Asian taurine
1	14566958	14577280	10323	0.65		East Asian taurine
1	142591808	142593979	2172	0.65		East Asian taurine
1	14072624	14073958	1335	0.65		East Asian taurine
1	13979089	13981608	2520	0.65		East Asian taurine
1	13917724	13921032	3309	0.65		East Asian taurine
1	124032607	124035556	2950	0.65		East Asian taurine
1	110089189	110091702	2514	0.65	VEPH1	East Asian taurine
1	110086188	110087569	1382	0.65	VEPH1	East Asian taurine
1	109821423	109823923	2501	0.65		East Asian taurine
1	109719526	109722025	2500	0.65		East Asian taurine
1	109715476	109718872	3397	0.65		East Asian taurine
1	109703026	109705672	2647	0.65		East Asian taurine
1	109694400	109702747	8348	0.65		East Asian taurine
1	109675058	109676480	1423	0.65		East Asian taurine
1	109670841	109672026	1186	0.65		East Asian taurine
1	109652031	109653796	1766	0.65		East Asian taurine
1	109631724	109649550	17827	0.65		East Asian taurine
1	109612421	109618701	6281	0.65		East Asian taurine
1	109610141	109611255	1115	0.65		East Asian taurine
1	109606457	109608707	2251	0.65		East Asian taurine
1	109598252	109603992	5741	0.65		East Asian taurine
1	109589976	109597183	7208	0.65		East Asian taurine
1	109573047	109583237	10191	0.65		East Asian taurine
1	109564874	109571801	6928	0.65		East Asian taurine
1	109560620	109562945	2326	0.65		East Asian taurine
1	109556326	109559520	3195	0.65		East Asian taurine
1	109543575	109551839	8265	0.65		East Asian taurine
1	109537983	109543558	5576	0.65		East Asian taurine
1	109499631	109502865	3235	0.65		East Asian taurine
1	109494452	109499552	5101	0.65		East Asian taurine
1	109487139	109489989	2851	0.65		East Asian taurine
1	109480599	109486490	5892	0.65		East Asian taurine
1	109474092	109478826	4735	0.65		East Asian taurine
1	109467152	109468379	1228	0.65		East Asian taurine
1	109462790	109466328	3539	0.65		East Asian taurine
1	109459124	109460495	1372	0.65		East Asian taurine
1	109443977	109446692	2716	0.65		East Asian taurine
1	109435763	109439518	3756	0.65		East Asian taurine
1	109393576	109395873	2298	0.65	RSRC1	East Asian taurine
1	109328604	109330672	2069	0.65	RSRC1	East Asian taurine
1	109133740	109137977	4238	0.65	RSRC1	East Asian taurine
1	109122845	109125707	2863	0.65	RSRC1	East Asian taurine
1	109104318	109105567	1250	0.65	RSRC1	East Asian taurine
1	109077891	109082743	4853	0.65	RSRC1	East Asian taurine
1	109072825	109073909	1085	0.65	RSRC1	East Asian taurine
1	109064484	109068445	3962	0.65	RSRC1	East Asian taurine
1	109060232	109064462	4231	0.65	RSRC1	East Asian taurine
1	108914723	108917023	2301	0.65	MLF1	East Asian taurine
1	108566553	108569143	2591	0.65		East Asian taurine
1	108562088	108564395	2308	0.65		East Asian taurine
1	108558053	108561870	3818	0.65		East Asian taurine
1	108549928	108556297	6370	0.65		East Asian taurine
1	108491231	108492677	1447	0.65		East Asian taurine
1	108485693	108488960	3268	0.65		East Asian taurine
1	108438313	108439663	1351	0.65		East Asian taurine
1	108421763	108428123	6361	0.65	SCHIP1	East Asian taurine
1	108416578	108420984	4407	0.65	SCHIP1	East Asian taurine
1	108405775	108408154	2380	0.65	SCHIP1	East Asian taurine
1	108399292	108401115	1824	0.65	SCHIP1	East Asian taurine
1	108389742	108391321	1580	0.65	SCHIP1	East Asian taurine
1	108384801	108388562	3762	0.65	SCHIP1	East Asian taurine
1	108381402	108383010	1609	0.65	SCHIP1	East Asian taurine
1	108334728	108337381	2654	0.65	SCHIP1	East Asian taurine
1	98334754	98336359	1606	0.633333	MECOM	East Asian taurine
1	98328388	98334595	6208	0.633333	MECOM	East Asian taurine
1	98190594	98192049	1456	0.633333	MECOM	East Asian taurine
1	98154753	98164290	9538	0.633333	MECOM	East Asian taurine
1	98146697	98150170	3474	0.633333	MECOM	East Asian taurine
1	98143086	98145561	2476	0.633333	MECOM	East Asian taurine
1	97733423	97735432	2010	0.633333		East Asian taurine
1	97726810	97728570	1761	0.633333		East Asian taurine
1	97647602	97648871	1270	0.633333		East Asian taurine
1	97644661	97646400	1740	0.633333		East Asian taurine
1	97639676	97641719	2044	0.633333		East Asian taurine
1	97631866	97636302	4437	0.633333		East Asian taurine
1	97629342	97630470	1129	0.633333		East Asian taurine
1	97616885	97618017	1133	0.633333		East Asian taurine
1	97611671	97614815	3145	0.633333		East Asian taurine
1	97564023	97565050	1028	0.633333	LRRC34	East Asian taurine
1	97532915	97542028	9114	0.633333	LRRC31	East Asian taurine
1	97530404	97531441	1038	0.633333	LRRC31	East Asian taurine
1	92270295	92274562	4268	0.633333	NAALADL2	East Asian taurine
1	92144421	92154539	10119	0.633333	NAALADL2	East Asian taurine
1	91827662	91828672	1011	0.633333	NAALADL2	East Asian taurine
1	91825792	91827508	1717	0.633333	NAALADL2	East Asian taurine
1	91818319	91822625	4307	0.633333	NAALADL2	East Asian taurine
1	91802495	91806137	3643	0.633333	NAALADL2	East Asian taurine
1	91800764	91802216	1453	0.633333	NAALADL2	East Asian taurine
1	91794411	91798078	3668	0.633333	NAALADL2	East Asian taurine
1	91727035	91729156	2122	0.633333	NAALADL2	East Asian taurine
1	91677291	91680290	3000	0.633333	NAALADL2	East Asian taurine
1	78512621	78515948	3328	0.633333	LPP	East Asian taurine
1	78354085	78357487	3403	0.633333		East Asian taurine
1	78328648	78332766	4119	0.633333		East Asian taurine
1	78316629	78318358	1730	0.633333		East Asian taurine
1	78300584	78301881	1298	0.633333		East Asian taurine
1	78295970	78298172	2203	0.633333		East Asian taurine
1	78286282	78288176	1895	0.633333		East Asian taurine
1	78272474	78274651	2178	0.633333		East Asian taurine
1	78269756	78271172	1417	0.633333		East Asian taurine
1	78263519	78264871	1353	0.633333		East Asian taurine
1	78247695	78252826	5132	0.633333		East Asian taurine
1	78245115	78246624	1510	0.633333		East Asian taurine
1	78197081	78199938	2858	0.633333		East Asian taurine
1	78188969	78194122	5154	0.633333		East Asian taurine
1	78150092	78151907	1816	0.633333	TPRG1	East Asian taurine
1	78121071	78122844	1774	0.633333	TPRG1	East Asian taurine
1	78102505	78105564	3060	0.633333	TPRG1	East Asian taurine
1	77947977	77950491	2515	0.633333		East Asian taurine
1	77944094	77945629	1536	0.633333		East Asian taurine
1	68990172	68991851	1680	0.633333	KALRN	East Asian taurine
1	68987238	68989270	2033	0.633333	KALRN	East Asian taurine
1	68717949	68719679	1731	0.633333	KALRN	East Asian taurine
1	68700282	68703510	3229	0.633333	KALRN	East Asian taurine
1	68685902	68687452	1551	0.633333	KALRN	East Asian taurine
1	68661051	68662969	1919	0.633333	KALRN	East Asian taurine
1	68649492	68650877	1386	0.633333	KALRN	East Asian taurine
1	68636430	68639502	3073	0.633333	KALRN	East Asian taurine
1	68628725	68630069	1345	0.633333	KALRN	East Asian taurine
1	68597896	68603085	5190	0.633333	KALRN	East Asian taurine
1	68595301	68596438	1138	0.633333	KALRN	East Asian taurine
1	68521843	68522875	1033	0.633333	KALRN	East Asian taurine
1	68322241	68323657	1417	0.633333	CCDC14	East Asian taurine
1	68316009	68317679	1671	0.633333	CCDC14	East Asian taurine
1	67782321	67784408	2088	0.633333	ADCY5	East Asian taurine
1	67684812	67686039	1228	0.633333	ADCY5	East Asian taurine
1	67662462	67667442	4981	0.633333	ADCY5	East Asian taurine
1	67658552	67662402	3851	0.633333		East Asian taurine
1	67656737	67658395	1659	0.633333		East Asian taurine
1	66897173	66905498	8326	0.633333	KPNA1	East Asian taurine
1	66881348	66884006	2659	0.633333	KPNA1	East Asian taurine
1	66773206	66777409	4204	0.633333	CSTA	East Asian taurine
1	66763590	66764868	1279	0.633333		East Asian taurine
1	66672385	66683964	11580	0.633333	ILDR1|CASR	East Asian taurine
1	66670412	66672070	1659	0.633333	ILDR1|CASR	East Asian taurine
1	66658098	66669837	11740	0.633333	ILDR1|CASR	East Asian taurine
1	59633937	59635548	1612	0.633333		East Asian taurine
1	58292077	58301092	9016	0.633333	SIDT1	East Asian taurine
1	58288185	58290075	1891	0.633333	SIDT1	East Asian taurine
1	58182330	58209809	27480	0.633333	SPICE1	East Asian taurine
1	58167868	58171440	3573	0.633333	SPICE1	East Asian taurine
1	58159485	58167405	7921	0.633333	SPICE1	East Asian taurine
1	58158283	58159471	1189	0.633333	SPICE1	East Asian taurine
1	58150547	58155809	5263	0.633333	SPICE1	East Asian taurine
1	58146219	58150452	4234	0.633333	SPICE1	East Asian taurine
1	58144154	58145544	1391	0.633333	SPICE1	East Asian taurine
1	58137205	58143174	5970	0.633333	CFAP44|SPICE1	East Asian taurine
1	58134735	58135817	1083	0.633333	CFAP44	East Asian taurine
1	58129070	58134414	5345	0.633333	CFAP44	East Asian taurine
1	58125788	58128812	3025	0.633333	CFAP44	East Asian taurine
1	58020283	58030930	10648	0.633333	BOC|CFAP44	East Asian taurine
1	58010536	58014928	4393	0.633333	BOC	East Asian taurine
1	57950269	57951293	1025	0.633333	BOC	East Asian taurine
1	57945185	57950091	4907	0.633333	BOC	East Asian taurine
1	57915405	57918552	3148	0.633333		East Asian taurine
1	57894174	57895175	1002	0.633333		East Asian taurine
1	57522528	57525194	2667	0.633333		East Asian taurine
1	57512634	57516397	3764	0.633333		East Asian taurine
1	57505720	57507328	1609	0.633333		East Asian taurine
1	57471252	57473923	2672	0.633333	CCDC80	East Asian taurine
1	57450616	57452171	1556	0.633333	CCDC80	East Asian taurine
1	55509308	55513700	4393	0.633333		East Asian taurine
1	5282540	5283850	1311	0.633333		East Asian taurine
1	52349475	52352798	3324	0.633333	BBX	East Asian taurine
1	52299183	52313076	13894	0.633333	BBX	East Asian taurine
1	52294058	52296472	2415	0.633333	BBX	East Asian taurine
1	52272957	52293607	20651	0.633333	BBX	East Asian taurine
1	51915486	51917290	1805	0.633333		East Asian taurine
1	51912223	51914448	2226	0.633333		East Asian taurine
1	51890188	51893881	3694	0.633333		East Asian taurine
1	51887520	51889533	2014	0.633333		East Asian taurine
1	51881746	51883261	1516	0.633333		East Asian taurine
1	49841727	49854843	13117	0.633333		East Asian taurine
1	49820507	49822426	1920	0.633333		East Asian taurine
1	49815797	49820317	4521	0.633333		East Asian taurine
1	49724183	49726770	2588	0.633333		East Asian taurine
1	4946278	4947678	1401	0.633333	LOC112446981	East Asian taurine
1	49303076	49305892	2817	0.633333		East Asian taurine
1	49293985	49295072	1088	0.633333		East Asian taurine
1	49283198	49284977	1780	0.633333		East Asian taurine
1	49271713	49273099	1387	0.633333		East Asian taurine
1	49221697	49227148	5452	0.633333		East Asian taurine
1	49105192	49113906	8715	0.633333		East Asian taurine
1	48971894	48977906	6013	0.633333		East Asian taurine
1	48932095	48935194	3100	0.633333		East Asian taurine
1	48927702	48931825	4124	0.633333		East Asian taurine
1	48923858	48927342	3485	0.633333		East Asian taurine
1	48922273	48923593	1321	0.633333		East Asian taurine
1	48911949	48920029	8081	0.633333		East Asian taurine
1	4706132	4708695	2564	0.633333		East Asian taurine
1	4687191	4689490	2300	0.633333		East Asian taurine
1	43749390	43751402	2013	0.633333		East Asian taurine
1	43720917	43721963	1047	0.633333		East Asian taurine
1	43708495	43711950	3456	0.633333		East Asian taurine
1	43672711	43674846	2136	0.633333		East Asian taurine
1	43664749	43666051	1303	0.633333		East Asian taurine
1	43650709	43652137	1429	0.633333		East Asian taurine
1	43571393	43572909	1517	0.633333		East Asian taurine
1	43556319	43560213	3895	0.633333		East Asian taurine
1	43550972	43555955	4984	0.633333		East Asian taurine
1	43547508	43550831	3324	0.633333		East Asian taurine
1	43485277	43492482	7206	0.633333		East Asian taurine
1	43462681	43465424	2744	0.633333		East Asian taurine
1	43433121	43438605	5485	0.633333		East Asian taurine
1	43426834	43432788	5955	0.633333		East Asian taurine
1	43413289	43414524	1236	0.633333		East Asian taurine
1	43407507	43412981	5475	0.633333		East Asian taurine
1	43401468	43402789	1322	0.633333		East Asian taurine
1	43379719	43389345	9627	0.633333		East Asian taurine
1	42904105	42906208	2104	0.633333		East Asian taurine
1	36208823	36215685	6863	0.633333		East Asian taurine
1	36199345	36201522	2178	0.633333		East Asian taurine
1	35472931	35497811	24881	0.633333		East Asian taurine
1	35467205	35471595	4391	0.633333		East Asian taurine
1	34697318	34698443	1126	0.633333		East Asian taurine
1	30851973	30853550	1578	0.633333		East Asian taurine
1	30841401	30843156	1756	0.633333		East Asian taurine
1	30799515	30800660	1146	0.633333		East Asian taurine
1	30778461	30780714	2254	0.633333		East Asian taurine
1	30654638	30656905	2268	0.633333		East Asian taurine
1	30638275	30639309	1035	0.633333		East Asian taurine
1	30612760	30614769	2010	0.633333		East Asian taurine
1	30601480	30602551	1072	0.633333		East Asian taurine
1	30573994	30575016	1023	0.633333		East Asian taurine
1	20151761	20153038	1278	0.633333		East Asian taurine
1	16593435	16594912	1478	0.633333		East Asian taurine
1	16574072	16576559	2488	0.633333		East Asian taurine
1	16570592	16571921	1330	0.633333		East Asian taurine
1	16525160	16527934	2775	0.633333		East Asian taurine
1	16515137	16519004	3868	0.633333		East Asian taurine
1	16508568	16510335	1768	0.633333		East Asian taurine
1	16504103	16507635	3533	0.633333		East Asian taurine
1	16498089	16500099	2011	0.633333		East Asian taurine
1	16489923	16492614	2692	0.633333		East Asian taurine
1	16075673	16077593	1921	0.633333		East Asian taurine
1	15860676	15864278	3603	0.633333	NCAM2	East Asian taurine
1	15858395	15860649	2255	0.633333	NCAM2	East Asian taurine
1	15855388	15856394	1007	0.633333	NCAM2	East Asian taurine
1	15843674	15846830	3157	0.633333	NCAM2	East Asian taurine
1	158084965	158107672	22708	0.633333		East Asian taurine
1	157962864	157966005	3142	0.633333	ZBED9	East Asian taurine
1	15727089	15728834	1746	0.633333	NCAM2	East Asian taurine
1	15723115	15724159	1045	0.633333	NCAM2	East Asian taurine
1	15407647	15409525	1879	0.633333	NCAM2	East Asian taurine
1	15401986	15403683	1698	0.633333	NCAM2	East Asian taurine
1	151041369	151042470	1102	0.633333		East Asian taurine
1	151033912	151035093	1182	0.633333		East Asian taurine
1	15089193	15090331	1139	0.633333		East Asian taurine
1	14994008	14995528	1521	0.633333		East Asian taurine
1	14929395	14933664	4270	0.633333		East Asian taurine
1	14875861	14877214	1354	0.633333		East Asian taurine
1	14813657	14814825	1169	0.633333		East Asian taurine
1	14797269	14802003	4735	0.633333		East Asian taurine
1	14794624	14797075	2452	0.633333		East Asian taurine
1	14740221	14741803	1583	0.633333		East Asian taurine
1	14737252	14738863	1612	0.633333		East Asian taurine
1	14731419	14735972	4554	0.633333		East Asian taurine
1	14597043	14599112	2070	0.633333		East Asian taurine
1	145970100	145973158	3059	0.633333	MCM3AP	East Asian taurine
1	145937991	145940911	2921	0.633333	MCM3AP	East Asian taurine
1	145895308	145919670	24363	0.633333	LSS	East Asian taurine
1	145884011	145894869	10859	0.633333	LSS	East Asian taurine
1	14204215	14205293	1079	0.633333		East Asian taurine
1	14193327	14195303	1977	0.633333		East Asian taurine
1	14155795	14158783	2989	0.633333		East Asian taurine
1	14147841	14150366	2526	0.633333		East Asian taurine
1	14145484	14147160	1677	0.633333		East Asian taurine
1	14137878	14139205	1328	0.633333		East Asian taurine
1	14116506	14129501	12996	0.633333		East Asian taurine
1	14112187	14114592	2406	0.633333		East Asian taurine
1	14089333	14091291	1959	0.633333		East Asian taurine
1	14081255	14083753	2499	0.633333		East Asian taurine
1	14060682	14065052	4371	0.633333		East Asian taurine
1	14053623	14055899	2277	0.633333		East Asian taurine
1	14050502	14052405	1904	0.633333		East Asian taurine
1	140407914	140409024	1111	0.633333	DSCAM	East Asian taurine
1	14029889	14034202	4314	0.633333		East Asian taurine
1	14014180	14015747	1568	0.633333		East Asian taurine
1	140141370	140143946	2577	0.633333	DSCAM	East Asian taurine
1	140134145	140136166	2022	0.633333	DSCAM	East Asian taurine
1	140104266	140108356	4091	0.633333		East Asian taurine
1	13975096	13979083	3988	0.633333		East Asian taurine
1	122466053	122467406	1354	0.633333	PLOD2	East Asian taurine
1	116410574	116411829	1256	0.633333		East Asian taurine
1	110094169	110103993	9825	0.633333	VEPH1	East Asian taurine
1	110078128	110085067	6940	0.633333	VEPH1	East Asian taurine
1	11000452	11002500	2049	0.633333		East Asian taurine
1	109801400	109803570	2171	0.633333		East Asian taurine
1	109777660	109799933	22274	0.633333		East Asian taurine
1	109769756	109774938	5183	0.633333		East Asian taurine
1	109676556	109679952	3397	0.633333		East Asian taurine
1	109611279	109612396	1118	0.633333		East Asian taurine
1	109604145	109606366	2222	0.633333		East Asian taurine
1	109553875	109555288	1414	0.633333		East Asian taurine
1	109535542	109537902	2361	0.633333		East Asian taurine
1	109533241	109534493	1253	0.633333		East Asian taurine
1	109532032	109533237	1206	0.633333		East Asian taurine
1	109516834	109518804	1971	0.633333		East Asian taurine
1	109502868	109516827	13960	0.633333		East Asian taurine
1	109439812	109443944	4133	0.633333		East Asian taurine
1	109420521	109435743	15223	0.633333	SHOX2	East Asian taurine
1	109389837	109393520	3684	0.633333	RSRC1	East Asian taurine
1	109362718	109373145	10428	0.633333	RSRC1	East Asian taurine
1	109338671	109341344	2674	0.633333	RSRC1	East Asian taurine
1	109176971	109181789	4819	0.633333	RSRC1	East Asian taurine
1	109125760	109130666	4907	0.633333	RSRC1	East Asian taurine
1	109068929	109072824	3896	0.633333	RSRC1	East Asian taurine
1	108980621	108983822	3202	0.633333	RSRC1	East Asian taurine
1	108975705	108980555	4851	0.633333	RSRC1	East Asian taurine
1	108946080	108949402	3323	0.633333		East Asian taurine
1	108932095	108938718	6624	0.633333	MLF1	East Asian taurine
1	108927143	108931247	4105	0.633333	MLF1	East Asian taurine
1	108908971	108914680	5710	0.633333	MLF1	East Asian taurine
1	108906075	108908948	2874	0.633333	MLF1	East Asian taurine
1	108903459	108905848	2390	0.633333		East Asian taurine
1	108900744	108903278	2535	0.633333	GFM1	East Asian taurine
1	108652446	108654575	2130	0.633333		East Asian taurine
1	108640207	108641304	1098	0.633333		East Asian taurine
1	108571452	108573233	1782	0.633333		East Asian taurine
1	108526733	108527961	1229	0.633333		East Asian taurine
1	108439752	108446287	6536	0.633333		East Asian taurine
1	108432186	108436317	4132	0.633333	SCHIP1	East Asian taurine
1	108393348	108394627	1280	0.633333	SCHIP1	East Asian taurine
1	108388608	108389741	1134	0.633333	SCHIP1	East Asian taurine
1	108374111	108381346	7236	0.633333	SCHIP1	East Asian taurine
1	108359427	108365216	5790	0.633333	SCHIP1	East Asian taurine
1	108354818	108358606	3789	0.633333	SCHIP1	East Asian taurine
1	108345527	108350970	5444	0.633333	SCHIP1	East Asian taurine
1	108340599	108344779	4181	0.633333	SCHIP1	East Asian taurine
1	108339383	108340529	1147	0.633333	SCHIP1	East Asian taurine
1	108337430	108339308	1879	0.633333	SCHIP1	East Asian taurine
1	108331581	108333782	2202	0.633333	SCHIP1	East Asian taurine
1	108229604	108232156	2553	0.633333	SCHIP1	East Asian taurine
1	108147137	108149173	2037	0.633333	SCHIP1	East Asian taurine
1	108140503	108145016	4514	0.633333	SCHIP1	East Asian taurine
1	108138609	108139783	1175	0.633333	SCHIP1	East Asian taurine
1	102362176	102364623	2448	0.633333	SI	East Asian taurine
1	100080455	100081729	1275	0.633333	ZBBX	East Asian taurine
1	100067848	100069237	1390	0.633333		East Asian taurine
1	100056698	100057993	1296	0.633333		East Asian taurine
1	98338355	98339985	1631	0.616667	MECOM	East Asian taurine
1	98336508	98338281	1774	0.616667	MECOM	East Asian taurine
1	98261780	98269156	7377	0.616667	MECOM	East Asian taurine
1	98199178	98201735	2558	0.616667	MECOM	East Asian taurine
1	98194480	98198057	3578	0.616667	MECOM	East Asian taurine
1	98192109	98194057	1949	0.616667	MECOM	East Asian taurine
1	98164329	98184861	20533	0.616667	MECOM	East Asian taurine
1	98151938	98154071	2134	0.616667	MECOM	East Asian taurine
1	97798360	97799886	1527	0.616667		East Asian taurine
1	97787693	97797891	10199	0.616667		East Asian taurine
1	97782479	97785289	2811	0.616667		East Asian taurine
1	97754409	97762484	8076	0.616667		East Asian taurine
1	97751672	97754205	2534	0.616667		East Asian taurine
1	97731560	97733401	1842	0.616667		East Asian taurine
1	97728661	97731508	2848	0.616667		East Asian taurine
1	97646441	97647519	1079	0.616667		East Asian taurine
1	97641736	97644531	2796	0.616667		East Asian taurine
1	97618046	97629301	11256	0.616667		East Asian taurine
1	97607451	97611593	4143	0.616667	ACTRT3	East Asian taurine
1	97590217	97601981	11765	0.616667	MYNN	East Asian taurine
1	97560015	97563002	2988	0.616667	LRRC34	East Asian taurine
1	97527755	97530340	2586	0.616667	LRRC31	East Asian taurine
1	92262319	92263757	1439	0.616667	NAALADL2	East Asian taurine
1	92256580	92261352	4773	0.616667	NAALADL2	East Asian taurine
1	92170283	92172368	2086	0.616667	NAALADL2	East Asian taurine
1	92162665	92168982	6318	0.616667	NAALADL2	East Asian taurine
1	91851212	91854464	3253	0.616667	NAALADL2	East Asian taurine
1	91843477	91846696	3220	0.616667	NAALADL2	East Asian taurine
1	91835652	91839230	3579	0.616667	NAALADL2	East Asian taurine
1	91823007	91824248	1242	0.616667	NAALADL2	East Asian taurine
1	91816107	91818268	2162	0.616667	NAALADL2	East Asian taurine
1	91806240	91807893	1654	0.616667	NAALADL2	East Asian taurine
1	91798088	91800763	2676	0.616667	NAALADL2	East Asian taurine
1	91698339	91701806	3468	0.616667	NAALADL2	East Asian taurine
1	91695853	91697309	1457	0.616667	NAALADL2	East Asian taurine
1	91692572	91694971	2400	0.616667	NAALADL2	East Asian taurine
1	91689303	91690523	1221	0.616667	NAALADL2	East Asian taurine
1	91680292	91681868	1577	0.616667	NAALADL2	East Asian taurine
1	91675291	91677265	1975	0.616667	NAALADL2	East Asian taurine
1	91665602	91666612	1011	0.616667	NAALADL2	East Asian taurine
1	88259216	88260840	1625	0.616667	KCNMB2	East Asian taurine
1	87350193	87351714	1522	0.616667	USP13|PEX5L	East Asian taurine
1	87304797	87307530	2734	0.616667	PEX5L	East Asian taurine
1	87290575	87293066	2492	0.616667	PEX5L	East Asian taurine
1	87277884	87279383	1500	0.616667	PEX5L	East Asian taurine
1	87276433	87277796	1364	0.616667	PEX5L	East Asian taurine
1	80085565	80087064	1500	0.616667		East Asian taurine
1	78515988	78518564	2577	0.616667	LPP	East Asian taurine
1	78508664	78512567	3904	0.616667	LPP	East Asian taurine
1	78383642	78385933	2292	0.616667		East Asian taurine
1	78378600	78380670	2071	0.616667		East Asian taurine
1	78371554	78373453	1900	0.616667		East Asian taurine
1	78345087	78351238	6152	0.616667		East Asian taurine
1	78318387	78324319	5933	0.616667		East Asian taurine
1	78298270	78300534	2265	0.616667		East Asian taurine
1	78291865	78295969	4105	0.616667		East Asian taurine
1	78289342	78290355	1014	0.616667		East Asian taurine
1	78274710	78275994	1285	0.616667		East Asian taurine
1	78214812	78218464	3653	0.616667		East Asian taurine
1	78194148	78197056	2909	0.616667		East Asian taurine
1	78185686	78188948	3263	0.616667		East Asian taurine
1	78164475	78165620	1146	0.616667	TPRG1	East Asian taurine
1	78160091	78162272	2182	0.616667	TPRG1	East Asian taurine
1	78152045	78154191	2147	0.616667	TPRG1	East Asian taurine
1	78139795	78145508	5714	0.616667	TPRG1	East Asian taurine
1	78129028	78135864	6837	0.616667	TPRG1	East Asian taurine
1	78099326	78102456	3131	0.616667	TPRG1	East Asian taurine
1	78091602	78093022	1421	0.616667	TPRG1	East Asian taurine
1	78076886	78080096	3211	0.616667	TPRG1	East Asian taurine
1	77945641	77947384	1744	0.616667		East Asian taurine
1	77942322	77943522	1201	0.616667		East Asian taurine
1	74313289	74316139	2851	0.616667		East Asian taurine
1	69051910	69055398	3489	0.616667	KALRN	East Asian taurine
1	68996633	69006633	10001	0.616667	KALRN	East Asian taurine
1	68985071	68987233	2163	0.616667	KALRN	East Asian taurine
1	68983610	68984941	1332	0.616667	KALRN	East Asian taurine
1	68951224	68956017	4794	0.616667	KALRN	East Asian taurine
1	68927794	68930162	2369	0.616667	KALRN	East Asian taurine
1	68916505	68919467	2963	0.616667	KALRN	East Asian taurine
1	68737029	68738596	1568	0.616667	KALRN	East Asian taurine
1	68713561	68714809	1249	0.616667	KALRN	East Asian taurine
1	68663139	68665281	2143	0.616667	KALRN	East Asian taurine
1	68626576	68628651	2076	0.616667	KALRN	East Asian taurine
1	68608421	68609472	1052	0.616667	KALRN	East Asian taurine
1	68605248	68607693	2446	0.616667	KALRN	East Asian taurine
1	68603832	68605223	1392	0.616667	KALRN	East Asian taurine
1	68456578	68458694	2117	0.616667	KALRN	East Asian taurine
1	68312954	68315488	2535	0.616667	CCDC14	East Asian taurine
1	67643496	67656642	13147	0.616667		East Asian taurine
1	66781346	66783107	1762	0.616667	CSTA	East Asian taurine
1	66703103	66705061	1959	0.616667	ILDR1|CASR	East Asian taurine
1	66683980	66685237	1258	0.616667	ILDR1|CASR	East Asian taurine
1	66656218	66658086	1869	0.616667	ILDR1|CASR	East Asian taurine
1	66654683	66656113	1431	0.616667	ILDR1|CASR	East Asian taurine
1	66649673	66654071	4399	0.616667	ILDR1	East Asian taurine
1	66625517	66628121	2605	0.616667	ILDR1	East Asian taurine
1	65841511	65844509	2999	0.616667	STXBP5L	East Asian taurine
1	65835539	65840384	4846	0.616667	STXBP5L	East Asian taurine
1	65819373	65820840	1468	0.616667	STXBP5L	East Asian taurine
1	65816530	65818967	2438	0.616667	STXBP5L	East Asian taurine
1	65795614	65800988	5375	0.616667	STXBP5L	East Asian taurine
1	65771830	65772984	1155	0.616667	STXBP5L	East Asian taurine
1	65764687	65766660	1974	0.616667	STXBP5L	East Asian taurine
1	65719210	65720480	1271	0.616667	STXBP5L	East Asian taurine
1	59676737	59677864	1128	0.616667		East Asian taurine
1	59631856	59633890	2035	0.616667		East Asian taurine
1	58301094	58304765	3672	0.616667	SIDT1	East Asian taurine
1	58290086	58292047	1962	0.616667	SIDT1	East Asian taurine
1	58209858	58213975	4118	0.616667		East Asian taurine
1	58180455	58182276	1822	0.616667	SPICE1	East Asian taurine
1	58178141	58180318	2178	0.616667	SPICE1	East Asian taurine
1	58176061	58177953	1893	0.616667	SPICE1	East Asian taurine
1	58171449	58175834	4386	0.616667	SPICE1	East Asian taurine
1	58007209	58010489	3281	0.616667	BOC	East Asian taurine
1	58005828	58007145	1318	0.616667	BOC	East Asian taurine
1	57997091	57999988	2898	0.616667	BOC	East Asian taurine
1	57983590	57984872	1283	0.616667	BOC	East Asian taurine
1	57889897	57892866	2970	0.616667		East Asian taurine
1	57874699	57876890	2192	0.616667		East Asian taurine
1	57869863	57872223	2361	0.616667		East Asian taurine
1	5420511	5422097	1587	0.616667		East Asian taurine
1	5418078	5419771	1694	0.616667		East Asian taurine
1	5280037	5282336	2300	0.616667		East Asian taurine
1	52313087	52314674	1588	0.616667	BBX	East Asian taurine
1	52146203	52153969	7767	0.616667	BBX	East Asian taurine
1	52058801	52061190	2390	0.616667		East Asian taurine
1	52009777	52014113	4337	0.616667		East Asian taurine
1	52004311	52007789	3479	0.616667		East Asian taurine
1	51991590	51992774	1185	0.616667		East Asian taurine
1	51932911	51951312	18402	0.616667	CCDC54	East Asian taurine
1	51923178	51931941	8764	0.616667		East Asian taurine
1	51918777	51922976	4200	0.616667		East Asian taurine
1	51902503	51910745	8243	0.616667		East Asian taurine
1	51896987	51900849	3863	0.616667		East Asian taurine
1	51883919	51887458	3540	0.616667		East Asian taurine
1	51869433	51876538	7106	0.616667		East Asian taurine
1	51860321	51868322	8002	0.616667		East Asian taurine
1	51847300	51848344	1045	0.616667		East Asian taurine
1	49854851	49855955	1105	0.616667		East Asian taurine
1	49813083	49815761	2679	0.616667		East Asian taurine
1	49739684	49742758	3075	0.616667		East Asian taurine
1	49722162	49724140	1979	0.616667		East Asian taurine
1	49630206	49631554	1349	0.616667		East Asian taurine
1	4953392	4954519	1128	0.616667		East Asian taurine
1	49398264	49402406	4143	0.616667		East Asian taurine
1	49394601	49396161	1561	0.616667		East Asian taurine
1	4938613	4945265	6653	0.616667	LOC785105	East Asian taurine
1	49384899	49391710	6812	0.616667		East Asian taurine
1	4933644	4935635	1992	0.616667		East Asian taurine
1	4924699	4927069	2371	0.616667	LOC112446980	East Asian taurine
1	49113908	49116735	2828	0.616667		East Asian taurine
1	49102741	49103902	1162	0.616667		East Asian taurine
1	4695070	4696204	1135	0.616667		East Asian taurine
1	4691409	4692527	1119	0.616667		East Asian taurine
1	4683606	4684887	1282	0.616667		East Asian taurine
1	4644299	4645870	1572	0.616667		East Asian taurine
1	4635551	4636593	1043	0.616667		East Asian taurine
1	4632177	4633942	1766	0.616667		East Asian taurine
1	43740566	43745603	5038	0.616667		East Asian taurine
1	43704456	43708475	4020	0.616667		East Asian taurine
1	43694454	43696309	1856	0.616667		East Asian taurine
1	43659969	43664710	4742	0.616667		East Asian taurine
1	43656940	43658439	1500	0.616667		East Asian taurine
1	43652166	43654324	2159	0.616667		East Asian taurine
1	43584238	43587830	3593	0.616667		East Asian taurine
1	43578095	43580731	2637	0.616667		East Asian taurine
1	43572968	43578055	5088	0.616667		East Asian taurine
1	43560366	43570535	10170	0.616667		East Asian taurine
1	43414565	43426731	12167	0.616667		East Asian taurine
1	43402820	43407469	4650	0.616667		East Asian taurine
1	43389348	43395042	5695	0.616667		East Asian taurine
1	43370355	43372089	1735	0.616667		East Asian taurine
1	43353983	43357436	3454	0.616667		East Asian taurine
1	43178024	43180142	2119	0.616667	DCBLD2	East Asian taurine
1	42900039	42901207	1169	0.616667	CPOX	East Asian taurine
1	39973736	39976753	3018	0.616667		East Asian taurine
1	39712229	39715062	2834	0.616667		East Asian taurine
1	39706447	39712087	5641	0.616667		East Asian taurine
1	39702777	39704506	1730	0.616667		East Asian taurine
1	39655478	39656636	1159	0.616667		East Asian taurine
1	37095360	37099018	3659	0.616667		East Asian taurine
1	36202577	36203991	1415	0.616667		East Asian taurine
1	35564810	35568097	3288	0.616667		East Asian taurine
1	31646195	31647201	1007	0.616667		East Asian taurine
1	31637794	31646183	8390	0.616667		East Asian taurine
1	30873659	30875501	1843	0.616667		East Asian taurine
1	30850134	30851659	1526	0.616667		East Asian taurine
1	30839243	30841334	2092	0.616667		East Asian taurine
1	30836951	30838507	1557	0.616667		East Asian taurine
1	30826564	30829677	3114	0.616667		East Asian taurine
1	30800697	30801914	1218	0.616667		East Asian taurine
1	30656928	30658623	1696	0.616667		East Asian taurine
1	30550952	30552119	1168	0.616667		East Asian taurine
1	30545862	30547661	1800	0.616667		East Asian taurine
1	30543104	30544131	1028	0.616667		East Asian taurine
1	30406269	30407625	1357	0.616667		East Asian taurine
1	29543846	29544894	1049	0.616667		East Asian taurine
1	29535344	29536389	1046	0.616667		East Asian taurine
1	29291437	29293667	2231	0.616667	GBE1	East Asian taurine
1	28872246	28875262	3017	0.616667		East Asian taurine
1	28862616	28866652	4037	0.616667		East Asian taurine
1	28856048	28857493	1446	0.616667		East Asian taurine
1	27724987	27726435	1449	0.616667		East Asian taurine
1	27445059	27450919	5861	0.616667		East Asian taurine
1	27420535	27427778	7244	0.616667		East Asian taurine
1	20153046	20155196	2151	0.616667		East Asian taurine
1	20130764	20132768	2005	0.616667		East Asian taurine
1	18845522	18846639	1118	0.616667		East Asian taurine
1	16576570	16577839	1270	0.616667		East Asian taurine
1	16553361	16554932	1572	0.616667		East Asian taurine
1	16550510	16552568	2059	0.616667		East Asian taurine
1	16519061	16521135	2075	0.616667		East Asian taurine
1	16513476	16514947	1472	0.616667		East Asian taurine
1	16500666	16504094	3429	0.616667		East Asian taurine
1	16495467	16498044	2578	0.616667		East Asian taurine
1	16487063	16489668	2606	0.616667		East Asian taurine
1	16485244	16487014	1771	0.616667		East Asian taurine
1	16136608	16142086	5479	0.616667		East Asian taurine
1	16133510	16136061	2552	0.616667		East Asian taurine
1	16121917	16127809	5893	0.616667		East Asian taurine
1	16119425	16121781	2357	0.616667		East Asian taurine
1	16091959	16094264	2306	0.616667		East Asian taurine
1	16072002	16074833	2832	0.616667		East Asian taurine
1	15874146	15877560	3415	0.616667	NCAM2	East Asian taurine
1	15872403	15873853	1451	0.616667	NCAM2	East Asian taurine
1	15856426	15857733	1308	0.616667	NCAM2	East Asian taurine
1	158515666	158517153	1488	0.616667		East Asian taurine
1	158513567	158514606	1040	0.616667		East Asian taurine
1	15846842	15848841	2000	0.616667	NCAM2	East Asian taurine
1	15836326	15837944	1619	0.616667	NCAM2	East Asian taurine
1	15725316	15727008	1693	0.616667	NCAM2	East Asian taurine
1	15071485	15081699	10215	0.616667		East Asian taurine
1	15062479	15064079	1601	0.616667		East Asian taurine
1	15057528	15058551	1024	0.616667		East Asian taurine
1	15052184	15054068	1885	0.616667		East Asian taurine
1	14984849	14990007	5159	0.616667		East Asian taurine
1	14933687	14935478	1792	0.616667		East Asian taurine
1	14830927	14832441	1515	0.616667		East Asian taurine
1	14824893	14829347	4455	0.616667		East Asian taurine
1	14821483	14822763	1281	0.616667		East Asian taurine
1	14769836	14771026	1191	0.616667		East Asian taurine
1	14715064	14722295	7232	0.616667		East Asian taurine
1	14712914	14714124	1211	0.616667		East Asian taurine
1	14708780	14712649	3870	0.616667		East Asian taurine
1	146865136	146867337	2202	0.616667		East Asian taurine
1	146855932	146857107	1176	0.616667		East Asian taurine
1	146848078	146849386	1309	0.616667		East Asian taurine
1	146845782	146847606	1825	0.616667		East Asian taurine
1	14672794	14674120	1327	0.616667		East Asian taurine
1	14650422	14652538	2117	0.616667		East Asian taurine
1	14644041	14647199	3159	0.616667		East Asian taurine
1	14634202	14636227	2026	0.616667		East Asian taurine
1	14621895	14624073	2179	0.616667		East Asian taurine
1	146078139	146079192	1054	0.616667	PCNT	East Asian taurine
1	146060165	146070883	10719	0.616667	PCNT	East Asian taurine
1	146053793	146059770	5978	0.616667	PCNT	East Asian taurine
1	14603070	14606914	3845	0.616667		East Asian taurine
1	145973228	145981572	8345	0.616667	YBEY|MCM3AP|C1H21orf58	East Asian taurine
1	145940932	145970025	29094	0.616667	MCM3AP	East Asian taurine
1	145919672	145937978	18307	0.616667	MCM3AP	East Asian taurine
1	145882297	145883514	1218	0.616667	SPATC1L	East Asian taurine
1	145731621	145739154	7534	0.616667		East Asian taurine
1	145132199	145133391	1193	0.616667		East Asian taurine
1	145129913	145131718	1806	0.616667		East Asian taurine
1	145123500	145125491	1992	0.616667		East Asian taurine
1	145099668	145102110	2443	0.616667	POFUT2	East Asian taurine
1	145098250	145099251	1002	0.616667	POFUT2	East Asian taurine
1	145086239	145092222	5984	0.616667	POFUT2	East Asian taurine
1	145079386	145081743	2358	0.616667		East Asian taurine
1	145050654	145052251	1598	0.616667	ADARB1	East Asian taurine
1	145044588	145049596	5009	0.616667	ADARB1	East Asian taurine
1	145035887	145044318	8432	0.616667	ADARB1	East Asian taurine
1	142594000	142598565	4566	0.616667		East Asian taurine
1	142580621	142582063	1443	0.616667		East Asian taurine
1	14211675	14217499	5825	0.616667		East Asian taurine
1	14210358	14211533	1176	0.616667		East Asian taurine
1	14195346	14199167	3822	0.616667		East Asian taurine
1	14192129	14193315	1187	0.616667		East Asian taurine
1	14189212	14191667	2456	0.616667		East Asian taurine
1	14176303	14180863	4561	0.616667		East Asian taurine
1	14166836	14170975	4140	0.616667		East Asian taurine
1	14163489	14165905	2417	0.616667		East Asian taurine
1	14158816	14161992	3177	0.616667		East Asian taurine
1	14143636	14144744	1109	0.616667		East Asian taurine
1	14140046	14142861	2816	0.616667		East Asian taurine
1	14131681	14137857	6177	0.616667		East Asian taurine
1	14129971	14131667	1697	0.616667		East Asian taurine
1	14110087	14112179	2093	0.616667		East Asian taurine
1	14091307	14096786	5480	0.616667		East Asian taurine
1	14085222	14089320	4099	0.616667		East Asian taurine
1	14078403	14081219	2817	0.616667		East Asian taurine
1	14077226	14078306	1081	0.616667		East Asian taurine
1	14075309	14077143	1835	0.616667		East Asian taurine
1	14070733	14072593	1861	0.616667		East Asian taurine
1	14065056	14069015	3960	0.616667		East Asian taurine
1	14015837	14029300	13464	0.616667		East Asian taurine
1	140143965	140145535	1571	0.616667	DSCAM	East Asian taurine
1	140139747	140140764	1018	0.616667	DSCAM	East Asian taurine
1	140128880	140133999	5120	0.616667	DSCAM	East Asian taurine
1	140126625	140128793	2169	0.616667		East Asian taurine
1	140123125	140125434	2310	0.616667		East Asian taurine
1	140119493	140121460	1968	0.616667		East Asian taurine
1	129591579	129593999	2421	0.616667		East Asian taurine
1	124036221	124041735	5515	0.616667		East Asian taurine
1	123964038	123965333	1296	0.616667		East Asian taurine
1	121944007	121948421	4415	0.616667	PLSCR2	East Asian taurine
1	116429220	116430831	1612	0.616667		East Asian taurine
1	116237423	116238665	1243	0.616667		East Asian taurine
1	115337304	115338364	1061	0.616667	MBNL1	East Asian taurine
1	110113430	110115556	2127	0.616667	VEPH1	East Asian taurine
1	110107757	110112529	4773	0.616667	VEPH1	East Asian taurine
1	110104028	110106969	2942	0.616667	VEPH1	East Asian taurine
1	110093046	110094074	1029	0.616667	VEPH1	East Asian taurine
1	110030856	110033997	3142	0.616667		East Asian taurine
1	110028966	110030594	1629	0.616667		East Asian taurine
1	110024807	110026277	1471	0.616667		East Asian taurine
1	110013653	110016724	3072	0.616667		East Asian taurine
1	109799965	109801342	1378	0.616667		East Asian taurine
1	109748142	109751794	3653	0.616667		East Asian taurine
1	109689239	109693424	4186	0.616667		East Asian taurine
1	109686975	109688451	1477	0.616667		East Asian taurine
1	109662199	109664687	2489	0.616667		East Asian taurine
1	109660359	109662127	1769	0.616667		East Asian taurine
1	109529358	109531674	2317	0.616667		East Asian taurine
1	109523471	109526856	3386	0.616667		East Asian taurine
1	109518853	109523209	4357	0.616667		East Asian taurine
1	109460505	109462124	1620	0.616667		East Asian taurine
1	109448228	109458361	10134	0.616667		East Asian taurine
1	109397368	109403724	6357	0.616667	RSRC1	East Asian taurine
1	109382940	109389152	6213	0.616667	RSRC1	East Asian taurine
1	109373691	109382479	8789	0.616667	RSRC1	East Asian taurine
1	109361692	109362696	1005	0.616667	RSRC1	East Asian taurine
1	109353802	109357880	4079	0.616667	RSRC1	East Asian taurine
1	109348962	109350584	1623	0.616667	RSRC1	East Asian taurine
1	109342457	109345485	3029	0.616667	RSRC1	East Asian taurine
1	109335766	109338670	2905	0.616667	RSRC1	East Asian taurine
1	109333777	109335493	1717	0.616667	RSRC1	East Asian taurine
1	109327122	109328517	1396	0.616667	RSRC1	East Asian taurine
1	109322824	109325049	2226	0.616667	RSRC1	East Asian taurine
1	109274494	109277714	3221	0.616667	RSRC1	East Asian taurine
1	109252683	109260090	7408	0.616667	RSRC1	East Asian taurine
1	109240928	109252288	11361	0.616667	RSRC1	East Asian taurine
1	109239070	109240510	1441	0.616667	RSRC1	East Asian taurine
1	109229680	109238902	9223	0.616667	RSRC1	East Asian taurine
1	109216047	109217429	1383	0.616667	RSRC1	East Asian taurine
1	109110719	109112010	1292	0.616667	RSRC1	East Asian taurine
1	109098279	109099488	1210	0.616667	RSRC1	East Asian taurine
1	109058839	109060175	1337	0.616667	RSRC1	East Asian taurine
1	109055679	109058833	3155	0.616667	RSRC1	East Asian taurine
1	109026005	109027060	1056	0.616667	RSRC1	East Asian taurine
1	109005755	109007714	1960	0.616667	RSRC1	East Asian taurine
1	108995671	109005507	9837	0.616667	RSRC1	East Asian taurine
1	108992846	108995280	2435	0.616667	RSRC1	East Asian taurine
1	108990163	108991695	1533	0.616667	RSRC1	East Asian taurine
1	108985011	108988653	3643	0.616667	RSRC1	East Asian taurine
1	108983881	108984894	1014	0.616667	RSRC1	East Asian taurine
1	108969192	108974348	5157	0.616667	RSRC1	East Asian taurine
1	108966743	108968095	1353	0.616667	RSRC1	East Asian taurine
1	108949780	108951237	1458	0.616667		East Asian taurine
1	108943857	108945305	1449	0.616667		East Asian taurine
1	108938735	108943690	4956	0.616667	MLF1	East Asian taurine
1	108917410	108927032	9623	0.616667	MLF1	East Asian taurine
1	108898935	108900704	1770	0.616667	GFM1	East Asian taurine
1	108892155	108897283	5129	0.616667	GFM1	East Asian taurine
1	108889270	108891929	2660	0.616667	GFM1	East Asian taurine
1	108886670	108888869	2200	0.616667	GFM1	East Asian taurine
1	108881194	108886101	4908	0.616667	GFM1	East Asian taurine
1	108863843	108867033	3191	0.616667	GFM1|LXN	East Asian taurine
1	108776867	108782527	5661	0.616667		East Asian taurine
1	108757560	108760015	2456	0.616667		East Asian taurine
1	108744180	108745182	1003	0.616667		East Asian taurine
1	108724457	108726166	1710	0.616667	MFSD1	East Asian taurine
1	108719330	108724297	4968	0.616667	MFSD1	East Asian taurine
1	108713621	108718879	5259	0.616667	MFSD1	East Asian taurine
1	108704994	108706959	1966	0.616667	MFSD1	East Asian taurine
1	108701549	108702940	1392	0.616667		East Asian taurine
1	108696806	108698131	1326	0.616667	LOC101901911	East Asian taurine
1	108686418	108690051	3634	0.616667		East Asian taurine
1	108663385	108666680	3296	0.616667		East Asian taurine
1	108655411	108657322	1912	0.616667		East Asian taurine
1	108648525	108651676	3152	0.616667		East Asian taurine
1	108641328	108643113	1786	0.616667		East Asian taurine
1	108638399	108640186	1788	0.616667		East Asian taurine
1	108589780	108590897	1118	0.616667		East Asian taurine
1	108583470	108587794	4325	0.616667		East Asian taurine
1	108573244	108574348	1105	0.616667		East Asian taurine
1	108483946	108485433	1488	0.616667		East Asian taurine
1	108428145	108430585	2441	0.616667	SCHIP1	East Asian taurine
1	108401500	108404593	3094	0.616667	SCHIP1	East Asian taurine
1	108372681	108374109	1429	0.616667	SCHIP1	East Asian taurine
1	108367511	108372369	4859	0.616667	SCHIP1	East Asian taurine
1	108365238	108367016	1779	0.616667	SCHIP1	East Asian taurine
1	108350983	108353480	2498	0.616667	SCHIP1	East Asian taurine
1	108329235	108330732	1498	0.616667	SCHIP1	East Asian taurine
1	108238797	108241434	2638	0.616667	SCHIP1	East Asian taurine
1	108226800	108229544	2745	0.616667	SCHIP1	East Asian taurine
1	108162644	108164204	1561	0.616667	SCHIP1	East Asian taurine
1	108145038	108147110	2073	0.616667	SCHIP1	East Asian taurine
1	102424825	102426077	1253	0.616667		East Asian taurine
1	102378770	102381417	2648	0.616667	SI	East Asian taurine
1	102364657	102367234	2578	0.616667	SI	East Asian taurine
1	102360271	102362080	1810	0.616667	SI	East Asian taurine
1	100081817	100084506	2690	0.616667	ZBBX	East Asian taurine
1	100076476	100079673	3198	0.616667		East Asian taurine
1	100063329	100065106	1778	0.616667		East Asian taurine
2	133123760	133127531	3772	0.833333		East Asian taurine
2	133118426	133121485	3060	0.833333		East Asian taurine
2	2605132	2612280	7149	0.816667		East Asian taurine
2	133140177	133141759	1583	0.816667		East Asian taurine
2	133121555	133123720	2166	0.816667		East Asian taurine
2	2598717	2605097	6381	0.8		East Asian taurine
2	133137486	133138549	1064	0.8		East Asian taurine
2	133087926	133089500	1575	0.8	MINOS1	East Asian taurine
2	133086223	133087553	1331	0.8	MINOS1	East Asian taurine
2	133081666	133083377	1712	0.8	MINOS1	East Asian taurine
2	132870308	132871420	1113	0.8		East Asian taurine
2	132868024	132869230	1207	0.8		East Asian taurine
2	8739189	8740303	1115	0.783333		East Asian taurine
2	2901666	2903339	1674	0.783333		East Asian taurine
2	136226728	136227908	1181	0.783333		East Asian taurine
2	133027069	133028413	1345	0.783333	HTR6	East Asian taurine
2	132869254	132870307	1054	0.783333		East Asian taurine
2	8723014	8725478	2465	0.766667		East Asian taurine
2	8713148	8720578	7431	0.766667		East Asian taurine
2	2904174	2905912	1739	0.766667		East Asian taurine
2	2612375	2614099	1725	0.766667		East Asian taurine
2	133093887	133095273	1387	0.766667	MINOS1	East Asian taurine
2	132933951	132936652	2702	0.766667	TMCO4	East Asian taurine
2	132898630	132899817	1188	0.766667		East Asian taurine
2	132878267	132883395	5129	0.766667		East Asian taurine
2	91896275	91898674	2400	0.75		East Asian taurine
2	91891328	91893139	1812	0.75		East Asian taurine
2	91886859	91890376	3518	0.75		East Asian taurine
2	91875672	91883188	7517	0.75		East Asian taurine
2	132903409	132905214	1806	0.75		East Asian taurine
2	132896432	132898615	2184	0.75		East Asian taurine
2	132240534	132243243	2710	0.75		East Asian taurine
2	91966223	91967277	1055	0.733333		East Asian taurine
2	91898883	91900501	1619	0.733333		East Asian taurine
2	91893200	91896272	3073	0.733333		East Asian taurine
2	91883195	91886678	3484	0.733333		East Asian taurine
2	8740369	8741478	1110	0.733333		East Asian taurine
2	8726268	8728206	1939	0.733333		East Asian taurine
2	74672055	74674256	2202	0.733333		East Asian taurine
2	74668484	74671193	2710	0.733333		East Asian taurine
2	134904859	134906518	1660	0.733333		East Asian taurine
2	133020228	133021258	1031	0.733333	TMCO4	East Asian taurine
2	132905239	132910794	5556	0.733333		East Asian taurine
2	132888382	132896394	8013	0.733333	RNF186	East Asian taurine
2	132559959	132560988	1030	0.733333		East Asian taurine
2	132311432	132314822	3391	0.733333	VWA5B1	East Asian taurine
2	132247354	132248416	1063	0.733333		East Asian taurine
2	132243318	132247062	3745	0.733333		East Asian taurine
2	91976133	91982583	6451	0.716667		East Asian taurine
2	91900549	91902539	1991	0.716667		East Asian taurine
2	9013011	9015696	2686	0.716667	CALCRL	East Asian taurine
2	8908295	8913349	5055	0.716667	CALCRL	East Asian taurine
2	8896406	8897652	1247	0.716667	CALCRL	East Asian taurine
2	8736305	8737835	1531	0.716667		East Asian taurine
2	75022347	75023556	1210	0.716667		East Asian taurine
2	74666236	74668044	1809	0.716667		East Asian taurine
2	57857479	57858726	1248	0.716667		East Asian taurine
2	41044610	41046693	2084	0.716667		East Asian taurine
2	41034703	41036319	1617	0.716667		East Asian taurine
2	134966888	134970672	3785	0.716667		East Asian taurine
2	134907108	134909594	2487	0.716667		East Asian taurine
2	133210707	133212527	1821	0.716667	CAPZB	East Asian taurine
2	133205488	133207133	1646	0.716667	CAPZB	East Asian taurine
2	133077342	133078364	1023	0.716667	MINOS1	East Asian taurine
2	133073866	133075260	1395	0.716667	MINOS1	East Asian taurine
2	133025178	133026972	1795	0.716667	HTR6	East Asian taurine
2	132910800	132914933	4134	0.716667		East Asian taurine
2	132865533	132866626	1094	0.716667		East Asian taurine
2	132855836	132857141	1306	0.716667		East Asian taurine
2	132562226	132563430	1205	0.716667	LOC112443425	East Asian taurine
2	132320027	132322565	2539	0.716667	VWA5B1	East Asian taurine
2	132317910	132319086	1177	0.716667	VWA5B1	East Asian taurine
2	132314864	132317814	2951	0.716667	VWA5B1	East Asian taurine
2	132307196	132308701	1506	0.716667	VWA5B1	East Asian taurine
2	132293825	132296553	2729	0.716667	VWA5B1	East Asian taurine
2	132288752	132292861	4110	0.716667	VWA5B1	East Asian taurine
2	132220895	132222710	1816	0.716667		East Asian taurine
2	91985832	91988689	2858	0.7		East Asian taurine
2	91968397	91976027	7631	0.7		East Asian taurine
2	91961916	91965451	3536	0.7		East Asian taurine
2	91958454	91960761	2308	0.7		East Asian taurine
2	91943593	91946302	2710	0.7	CD28	East Asian taurine
2	91925162	91934421	9260	0.7	CD28	East Asian taurine
2	91909126	91911152	2027	0.7	CD28	East Asian taurine
2	91902558	91905205	2648	0.7		East Asian taurine
2	90908850	90913753	4904	0.7	BMPR2	East Asian taurine
2	90875094	90876298	1205	0.7	BMPR2	East Asian taurine
2	90863175	90864359	1185	0.7		East Asian taurine
2	8956054	8959994	3941	0.7	CALCRL	East Asian taurine
2	8907128	8908281	1154	0.7	CALCRL	East Asian taurine
2	8734929	8736280	1352	0.7		East Asian taurine
2	8732235	8734077	1843	0.7		East Asian taurine
2	8720605	8722998	2394	0.7		East Asian taurine
2	75016222	75022309	6088	0.7		East Asian taurine
2	74733199	74738260	5062	0.7		East Asian taurine
2	74662765	74663956	1192	0.7		East Asian taurine
2	74547472	74549516	2045	0.7		East Asian taurine
2	74544477	74545740	1264	0.7		East Asian taurine
2	57858728	57860205	1478	0.7		East Asian taurine
2	41422935	41424449	1515	0.7		East Asian taurine
2	41042507	41044595	2089	0.7		East Asian taurine
2	41033001	41034666	1666	0.7		East Asian taurine
2	39769131	39771987	2857	0.7	GPD2	East Asian taurine
2	39764572	39768733	4162	0.7	GPD2	East Asian taurine
2	31238226	31240802	2577	0.7		East Asian taurine
2	136223732	136224979	1248	0.7		East Asian taurine
2	134970696	134971750	1055	0.7		East Asian taurine
2	134949957	134957884	7928	0.7		East Asian taurine
2	134924761	134928220	3460	0.7		East Asian taurine
2	133235749	133238106	2358	0.7	CAPZB	East Asian taurine
2	133220377	133222596	2220	0.7	CAPZB	East Asian taurine
2	133207159	133208742	1584	0.7	CAPZB	East Asian taurine
2	133202290	133205485	3196	0.7	CAPZB	East Asian taurine
2	133185256	133187456	2201	0.7		East Asian taurine
2	133075641	133077337	1697	0.7	MINOS1	East Asian taurine
2	133069705	133073865	4161	0.7	MINOS1	East Asian taurine
2	133021280	133022859	1580	0.7		East Asian taurine
2	133011915	133015573	3659	0.7	TMCO4	East Asian taurine
2	132618485	132620419	1935	0.7		East Asian taurine
2	132601185	132603065	1881	0.7	PLA2G2D1	East Asian taurine
2	132326825	132328997	2173	0.7		East Asian taurine
2	132233471	132235081	1611	0.7		East Asian taurine
2	132113546	132117236	3691	0.7	MUL1	East Asian taurine
2	132111569	132113259	1691	0.7		East Asian taurine
2	128391177	128397815	6639	0.7	RCAN3	East Asian taurine
2	128331575	128332687	1113	0.7	NCMAP	East Asian taurine
2	128319080	128320569	1490	0.7	NCMAP	East Asian taurine
2	122763874	122766412	2539	0.7		East Asian taurine
2	122758146	122759608	1463	0.7		East Asian taurine
2	122756391	122757458	1068	0.7		East Asian taurine
2	92030576	92031945	1370	0.683333		East Asian taurine
2	92025926	92027093	1168	0.683333		East Asian taurine
2	92014608	92016085	1478	0.683333		East Asian taurine
2	92005267	92006407	1141	0.683333		East Asian taurine
2	91991021	92000116	9096	0.683333		East Asian taurine
2	91983161	91984608	1448	0.683333		East Asian taurine
2	91960833	91961886	1054	0.683333		East Asian taurine
2	91946832	91957818	10987	0.683333		East Asian taurine
2	91940208	91941606	1399	0.683333	CD28	East Asian taurine
2	91936000	91937240	1241	0.683333	CD28	East Asian taurine
2	91913397	91925103	11707	0.683333	CD28	East Asian taurine
2	91906682	91909101	2420	0.683333	CD28	East Asian taurine
2	91867468	91869043	1576	0.683333		East Asian taurine
2	90914310	90918488	4179	0.683333	BMPR2	East Asian taurine
2	90907445	90908830	1386	0.683333	BMPR2	East Asian taurine
2	90890253	90901636	11384	0.683333	BMPR2	East Asian taurine
2	90876340	90887710	11371	0.683333	BMPR2	East Asian taurine
2	90864361	90875002	10642	0.683333	BMPR2	East Asian taurine
2	90859522	90862492	2971	0.683333		East Asian taurine
2	90856960	90859459	2500	0.683333		East Asian taurine
2	90841900	90849656	7757	0.683333		East Asian taurine
2	90595809	90599387	3579	0.683333		East Asian taurine
2	9015716	9016725	1010	0.683333	CALCRL	East Asian taurine
2	9006311	9007974	1664	0.683333	CALCRL	East Asian taurine
2	8960051	8968375	8325	0.683333	CALCRL	East Asian taurine
2	8875901	8878011	2111	0.683333	TFPI	East Asian taurine
2	8819006	8820164	1159	0.683333	TFPI	East Asian taurine
2	75055520	75056576	1057	0.683333		East Asian taurine
2	75028686	75032146	3461	0.683333		East Asian taurine
2	75008649	75010233	1585	0.683333		East Asian taurine
2	74731124	74733186	2063	0.683333		East Asian taurine
2	74549526	74554568	5043	0.683333		East Asian taurine
2	72025514	72027257	1744	0.683333		East Asian taurine
2	71993627	71995813	2187	0.683333	RALB	East Asian taurine
2	71957492	71958944	1453	0.683333	RALB	East Asian taurine
2	57887787	57890835	3049	0.683333		East Asian taurine
2	57860206	57862988	2783	0.683333		East Asian taurine
2	57848320	57855541	7222	0.683333		East Asian taurine
2	57837303	57838711	1409	0.683333		East Asian taurine
2	57833578	57836048	2471	0.683333		East Asian taurine
2	41441496	41442948	1453	0.683333		East Asian taurine
2	41430770	41433994	3225	0.683333		East Asian taurine
2	41041372	41042490	1119	0.683333		East Asian taurine
2	40074940	40084973	10034	0.683333		East Asian taurine
2	40042923	40050154	7232	0.683333		East Asian taurine
2	40032905	40041913	9009	0.683333		East Asian taurine
2	40027057	40031573	4517	0.683333		East Asian taurine
2	39996311	39997350	1040	0.683333		East Asian taurine
2	133355686	133356693	1008	0.683333	PQLC2	East Asian taurine
2	133288288	133289608	1321	0.683333	CAPZB	East Asian taurine
2	133212529	133215316	2788	0.683333	CAPZB	East Asian taurine
2	133208822	133210665	1844	0.683333	CAPZB	East Asian taurine
2	133144049	133145109	1061	0.683333		East Asian taurine
2	133134781	133136206	1426	0.683333		East Asian taurine
2	133064605	133066778	2174	0.683333		East Asian taurine
2	133062162	133063732	1571	0.683333		East Asian taurine
2	133060762	133062141	1380	0.683333		East Asian taurine
2	133054505	133057358	2854	0.683333	LOC535280	East Asian taurine
2	133046127	133048138	2012	0.683333	LOC535280	East Asian taurine
2	133032721	133036060	3340	0.683333	HTR6	East Asian taurine
2	133015610	133019736	4127	0.683333	TMCO4	East Asian taurine
2	133008622	133010794	2173	0.683333	TMCO4	East Asian taurine
2	133007263	133008366	1104	0.683333	TMCO4	East Asian taurine
2	132627950	132629973	2024	0.683333		East Asian taurine
2	132616926	132618471	1546	0.683333		East Asian taurine
2	132592993	132594287	1295	0.683333		East Asian taurine
2	132287535	132288751	1217	0.683333	VWA5B1	East Asian taurine
2	132228105	132231624	3520	0.683333		East Asian taurine
2	132225814	132226946	1133	0.683333		East Asian taurine
2	132224279	132225455	1177	0.683333		East Asian taurine
2	132155364	132157712	2349	0.683333		East Asian taurine
2	132091614	132092774	1161	0.683333		East Asian taurine
2	132068669	132070198	1530	0.683333		East Asian taurine
2	128387331	128391152	3822	0.683333	RCAN3	East Asian taurine
2	128340711	128346635	5925	0.683333	NCMAP	East Asian taurine
2	128322009	128324052	2044	0.683333	NCMAP	East Asian taurine
2	123051231	123054163	2933	0.683333		East Asian taurine
2	122761598	122763855	2258	0.683333		East Asian taurine
2	122754748	122756016	1269	0.683333		East Asian taurine
2	122744769	122748518	3750	0.683333		East Asian taurine
2	118783388	118788303	4916	0.683333		East Asian taurine
2	118781560	118783338	1779	0.683333		East Asian taurine
2	118627505	118628637	1133	0.683333	CAB39	East Asian taurine
2	118385498	118387645	2148	0.683333	SP140L	East Asian taurine
2	117419481	117421684	2204	0.683333	DNER	East Asian taurine
2	117322957	117325245	2289	0.683333		East Asian taurine
2	117320260	117322046	1787	0.683333		East Asian taurine
2	117318189	117319925	1737	0.683333		East Asian taurine
2	117287423	117290672	3250	0.683333	PID1	East Asian taurine
2	92027581	92028637	1057	0.666667		East Asian taurine
2	92012645	92014596	1952	0.666667		East Asian taurine
2	92009547	92010845	1299	0.666667		East Asian taurine
2	92008260	92009349	1090	0.666667		East Asian taurine
2	92003894	92005256	1363	0.666667		East Asian taurine
2	91988699	91990361	1663	0.666667		East Asian taurine
2	91941737	91943132	1396	0.666667	CD28	East Asian taurine
2	91937263	91940091	2829	0.666667	CD28	East Asian taurine
2	91934962	91935974	1013	0.666667	CD28	East Asian taurine
2	91911163	91913356	2194	0.666667	CD28	East Asian taurine
2	91873763	91874811	1049	0.666667		East Asian taurine
2	91869052	91870875	1824	0.666667		East Asian taurine
2	91860939	91864156	3218	0.666667		East Asian taurine
2	91079704	91086429	6726	0.666667	FAM117B	East Asian taurine
2	91066891	91079117	12227	0.666667	FAM117B	East Asian taurine
2	91063385	91066414	3030	0.666667	FAM117B	East Asian taurine
2	91059250	91061112	1863	0.666667	FAM117B	East Asian taurine
2	91050305	91058844	8540	0.666667		East Asian taurine
2	90989275	91003368	14094	0.666667	BMPR2	East Asian taurine
2	90961793	90966400	4608	0.666667	BMPR2	East Asian taurine
2	90930251	90938756	8506	0.666667	BMPR2	East Asian taurine
2	90927061	90930039	2979	0.666667	BMPR2	East Asian taurine
2	90918506	90926126	7621	0.666667	BMPR2	East Asian taurine
2	90901959	90907441	5483	0.666667	BMPR2	East Asian taurine
2	90887746	90890017	2272	0.666667	BMPR2	East Asian taurine
2	90854621	90856886	2266	0.666667		East Asian taurine
2	90849662	90854196	4535	0.666667		East Asian taurine
2	90840351	90841833	1483	0.666667		East Asian taurine
2	90599429	90602438	3010	0.666667		East Asian taurine
2	90556254	90558352	2099	0.666667		East Asian taurine
2	90383767	90384836	1070	0.666667	CDK15	East Asian taurine
2	90374686	90380009	5324	0.666667	CDK15	East Asian taurine
2	90362812	90365237	2426	0.666667	CDK15	East Asian taurine
2	90257750	90265443	7694	0.666667	ALS2	East Asian taurine
2	90229581	90231020	1440	0.666667	MPP4	East Asian taurine
2	90214617	90217177	2561	0.666667	MPP4	East Asian taurine
2	9009857	9012928	3072	0.666667	CALCRL	East Asian taurine
2	8900750	8902706	1957	0.666667	CALCRL	East Asian taurine
2	8878050	8879383	1334	0.666667		East Asian taurine
2	8868917	8871172	2256	0.666667	TFPI	East Asian taurine
2	8827180	8828480	1301	0.666667	TFPI	East Asian taurine
2	8825810	8827033	1224	0.666667	TFPI	East Asian taurine
2	8820197	8821679	1483	0.666667	TFPI	East Asian taurine
2	8817036	8818984	1949	0.666667	TFPI	East Asian taurine
2	74970258	74978690	8433	0.666667		East Asian taurine
2	74540855	74543864	3010	0.666667		East Asian taurine
2	74526118	74527904	1787	0.666667		East Asian taurine
2	72027345	72030077	2733	0.666667		East Asian taurine
2	72024312	72025363	1052	0.666667		East Asian taurine
2	71996334	71999837	3504	0.666667	RALB	East Asian taurine
2	71991184	71993599	2416	0.666667	RALB	East Asian taurine
2	71984422	71990923	6502	0.666667	RALB	East Asian taurine
2	71978149	71984210	6062	0.666667	RALB	East Asian taurine
2	71965259	71972322	7064	0.666667	RALB	East Asian taurine
2	71959346	71965159	5814	0.666667	RALB	East Asian taurine
2	71953552	71957423	3872	0.666667	RALB	East Asian taurine
2	71899695	71902419	2725	0.666667	EPB41L5	East Asian taurine
2	71838939	71840122	1184	0.666667	EPB41L5	East Asian taurine
2	71474074	71485758	11685	0.666667	TMEM177	East Asian taurine
2	5885733	5888136	2404	0.666667	MFSD6	East Asian taurine
2	57873157	57875192	2036	0.666667		East Asian taurine
2	57863379	57868104	4726	0.666667		East Asian taurine
2	57842494	57846873	4380	0.666667		East Asian taurine
2	57838851	57841925	3075	0.666667		East Asian taurine
2	57825123	57826906	1784	0.666667		East Asian taurine
2	57795300	57796382	1083	0.666667		East Asian taurine
2	57520996	57522351	1356	0.666667		East Asian taurine
2	41425793	41427535	1743	0.666667		East Asian taurine
2	41329852	41332769	2918	0.666667	KCNJ3	East Asian taurine
2	41326876	41328989	2114	0.666667	KCNJ3	East Asian taurine
2	41308675	41310544	1870	0.666667	KCNJ3	East Asian taurine
2	40071386	40074888	3503	0.666667		East Asian taurine
2	40059634	40063623	3990	0.666667		East Asian taurine
2	39997363	40001763	4401	0.666667		East Asian taurine
2	32586724	32588677	1954	0.666667		East Asian taurine
2	31258719	31259928	1210	0.666667		East Asian taurine
2	2594292	2595399	1108	0.666667		East Asian taurine
2	1796921	1799080	2160	0.666667	ARHGEF4	East Asian taurine
2	1754968	1763238	8271	0.666667	ARHGEF4	East Asian taurine
2	1733473	1741340	7868	0.666667	ARHGEF4	East Asian taurine
2	1725599	1729992	4394	0.666667	ARHGEF4	East Asian taurine
2	1717535	1718679	1145	0.666667	ARHGEF4	East Asian taurine
2	1708942	1712788	3847	0.666667		East Asian taurine
2	1697213	1699940	2728	0.666667		East Asian taurine
2	1689606	1693209	3604	0.666667		East Asian taurine
2	1686322	1688555	2234	0.666667		East Asian taurine
2	136218030	136220012	1983	0.666667		East Asian taurine
2	134971773	134973999	2227	0.666667		East Asian taurine
2	134941049	134942137	1089	0.666667		East Asian taurine
2	134929698	134934210	4513	0.666667		East Asian taurine
2	133691759	133693150	1392	0.666667		East Asian taurine
2	133248126	133249329	1204	0.666667	CAPZB	East Asian taurine
2	133150562	133153964	3403	0.666667		East Asian taurine
2	133147097	133149583	2487	0.666667		East Asian taurine
2	133133199	133134753	1555	0.666667		East Asian taurine
2	133127583	133129765	2183	0.666667		East Asian taurine
2	133066811	133068700	1890	0.666667		East Asian taurine
2	133050810	133053665	2856	0.666667	LOC535280	East Asian taurine
2	133048201	133050103	1903	0.666667	LOC535280	East Asian taurine
2	133000366	133005352	4987	0.666667	TMCO4	East Asian taurine
2	132997007	132999675	2669	0.666667	TMCO4	East Asian taurine
2	132989835	132990860	1026	0.666667	TMCO4	East Asian taurine
2	132861816	132863931	2116	0.666667		East Asian taurine
2	132858456	132861455	3000	0.666667		East Asian taurine
2	132647853	132649188	1336	0.666667	PLA2G5	East Asian taurine
2	132334521	132337679	3159	0.666667		East Asian taurine
2	132255382	132256621	1240	0.666667		East Asian taurine
2	132207006	132210125	3120	0.666667		East Asian taurine
2	128346655	128347993	1339	0.666667	NCMAP	East Asian taurine
2	128337678	128340687	3010	0.666667	NCMAP	East Asian taurine
2	128334144	128335947	1804	0.666667	NCMAP	East Asian taurine
2	128324095	128327180	3086	0.666667	NCMAP	East Asian taurine
2	128311102	128317904	6803	0.666667	NCMAP	East Asian taurine
2	128300610	128302318	1709	0.666667		East Asian taurine
2	122813525	122815655	2131	0.666667	LAPTM5	East Asian taurine
2	122759638	122761593	1956	0.666667		East Asian taurine
2	118801898	118803409	1512	0.666667	SPATA3	East Asian taurine
2	118788426	118789427	1002	0.666667		East Asian taurine
2	118291073	118292247	1175	0.666667	SP140	East Asian taurine
2	118262594	118278710	16117	0.666667	SP140	East Asian taurine
2	117623430	117630401	6972	0.666667	DNER	East Asian taurine
2	117522900	117525081	2182	0.666667	DNER	East Asian taurine
2	117513529	117522515	8987	0.666667	DNER	East Asian taurine
2	117421812	117425205	3394	0.666667	DNER	East Asian taurine
2	117416420	117419433	3014	0.666667	DNER	East Asian taurine
2	117340455	117342676	2222	0.666667		East Asian taurine
2	117338213	117340318	2106	0.666667		East Asian taurine
2	117334188	117337956	3769	0.666667		East Asian taurine
2	103117249	103118513	1265	0.666667	ABCA12	East Asian taurine
2	99475067	99476070	1004	0.65	ERBB4	East Asian taurine
2	99450634	99452231	1598	0.65	ERBB4	East Asian taurine
2	92010847	92012346	1500	0.65		East Asian taurine
2	92006438	92008214	1777	0.65		East Asian taurine
2	92001012	92003853	2842	0.65		East Asian taurine
2	91872550	91873705	1156	0.65		East Asian taurine
2	91866166	91867364	1199	0.65		East Asian taurine
2	91099267	91120254	20988	0.65	FAM117B	East Asian taurine
2	91061259	91063350	2092	0.65	FAM117B	East Asian taurine
2	91036991	91050295	13305	0.65		East Asian taurine
2	91031451	91036217	4767	0.65		East Asian taurine
2	91027570	91031341	3772	0.65		East Asian taurine
2	91003510	91027076	23567	0.65	BMPR2	East Asian taurine
2	90987091	90989204	2114	0.65	BMPR2	East Asian taurine
2	90966425	90976211	9787	0.65	BMPR2	East Asian taurine
2	90938777	90961750	22974	0.65	BMPR2	East Asian taurine
2	90836757	90840302	3546	0.65		East Asian taurine
2	90786661	90788798	2138	0.65	NOP58	East Asian taurine
2	90768708	90778348	9641	0.65		East Asian taurine
2	90766664	90768676	2013	0.65		East Asian taurine
2	90628176	90630896	2721	0.65	KIAA2012	East Asian taurine
2	90603467	90605895	2429	0.65		East Asian taurine
2	90558355	90579089	20735	0.65	FZD7	East Asian taurine
2	90510986	90516304	5319	0.65		East Asian taurine
2	90467017	90468249	1233	0.65		East Asian taurine
2	90411041	90412187	1147	0.65	CDK15	East Asian taurine
2	90401324	90405079	3756	0.65	CDK15	East Asian taurine
2	90385008	90389867	4860	0.65	CDK15	East Asian taurine
2	90256544	90257741	1198	0.65	ALS2	East Asian taurine
2	90228285	90229534	1250	0.65	MPP4	East Asian taurine
2	9008272	9009844	1573	0.65	CALCRL	East Asian taurine
2	8913654	8914989	1336	0.65	CALCRL	East Asian taurine
2	8902859	8906312	3454	0.65	CALCRL	East Asian taurine
2	8888460	8895133	6674	0.65	CALCRL	East Asian taurine
2	88654895	88657237	2343	0.65		East Asian taurine
2	8864315	8867324	3010	0.65	TFPI	East Asian taurine
2	88642928	88644405	1478	0.65		East Asian taurine
2	88639795	88642799	3005	0.65		East Asian taurine
2	88626160	88637873	11714	0.65		East Asian taurine
2	88616735	88617852	1118	0.65		East Asian taurine
2	88614098	88615394	1297	0.65		East Asian taurine
2	8858714	8864225	5512	0.65	TFPI	East Asian taurine
2	88583076	88594782	11707	0.65		East Asian taurine
2	88527057	88547450	20394	0.65	MAIP1	East Asian taurine
2	88522444	88527033	4590	0.65	MAIP1	East Asian taurine
2	88489362	88506740	17379	0.65	C2H2orf69|TYW5	East Asian taurine
2	88335958	88337400	1443	0.65	FTCDNL1	East Asian taurine
2	8833538	8837813	4276	0.65	TFPI	East Asian taurine
2	8828483	8829847	1365	0.65	TFPI	East Asian taurine
2	8821769	8824917	3149	0.65	TFPI	East Asian taurine
2	88189597	88192960	3364	0.65		East Asian taurine
2	8816016	8817033	1018	0.65	TFPI	East Asian taurine
2	8750775	8752883	2109	0.65		East Asian taurine
2	8728214	8732174	3961	0.65		East Asian taurine
2	84485879	84487916	2038	0.65	DNAH7	East Asian taurine
2	75034738	75037901	3164	0.65		East Asian taurine
2	75032696	75034629	1934	0.65		East Asian taurine
2	74738627	74740515	1889	0.65		East Asian taurine
2	74536553	74540839	4287	0.65		East Asian taurine
2	72080751	72093521	12771	0.65		East Asian taurine
2	72073121	72078853	5733	0.65		East Asian taurine
2	72065664	72068714	3051	0.65		East Asian taurine
2	72032013	72037004	4992	0.65		East Asian taurine
2	72019151	72023095	3945	0.65		East Asian taurine
2	71999860	72018291	18432	0.65	RALB	East Asian taurine
2	71972417	71978112	5696	0.65	RALB	East Asian taurine
2	71939154	71944194	5041	0.65	TMEM185B|RALB	East Asian taurine
2	71936092	71938703	2612	0.65		East Asian taurine
2	71875561	71896688	21128	0.65	EPB41L5	East Asian taurine
2	71840170	71875521	35352	0.65	EPB41L5	East Asian taurine
2	71806855	71809029	2175	0.65	EPB41L5	East Asian taurine
2	71763218	71764624	1407	0.65	EPB41L5	East Asian taurine
2	71679009	71682507	3499	0.65	PTPN4	East Asian taurine
2	71596491	71598708	2218	0.65	PTPN4	East Asian taurine
2	71470257	71474066	3810	0.65		East Asian taurine
2	66561865	66564982	3118	0.65		East Asian taurine
2	5893721	5896103	2383	0.65	MFSD6	East Asian taurine
2	5881200	5882328	1129	0.65	MFSD6	East Asian taurine
2	57884800	57886849	2050	0.65		East Asian taurine
2	57879516	57881382	1867	0.65		East Asian taurine
2	57870645	57873145	2501	0.65		East Asian taurine
2	57818440	57819579	1140	0.65		East Asian taurine
2	57804011	57805505	1495	0.65		East Asian taurine
2	41434880	41437252	2373	0.65		East Asian taurine
2	41427625	41428680	1056	0.65		East Asian taurine
2	41321970	41326872	4903	0.65	KCNJ3	East Asian taurine
2	41317453	41318640	1188	0.65	KCNJ3	East Asian taurine
2	41289692	41291197	1506	0.65	KCNJ3	East Asian taurine
2	41287397	41288879	1483	0.65	KCNJ3	East Asian taurine
2	41115830	41118063	2234	0.65		East Asian taurine
2	40050225	40052229	2005	0.65		East Asian taurine
2	39981625	39991180	9556	0.65		East Asian taurine
2	34924098	34926039	1942	0.65		East Asian taurine
2	32596522	32597536	1015	0.65		East Asian taurine
2	32592608	32595520	2913	0.65		East Asian taurine
2	32588830	32591252	2423	0.65		East Asian taurine
2	32574870	32576563	1694	0.65		East Asian taurine
2	31368023	31369323	1301	0.65		East Asian taurine
2	31274248	31276444	2197	0.65		East Asian taurine
2	31269763	31274045	4283	0.65		East Asian taurine
2	31263968	31269434	5467	0.65		East Asian taurine
2	31259947	31261565	1619	0.65		East Asian taurine
2	31257169	31258657	1489	0.65		East Asian taurine
2	31255530	31256813	1284	0.65		East Asian taurine
2	31240850	31243735	2886	0.65		East Asian taurine
2	31226625	31228228	1604	0.65		East Asian taurine
2	29626853	29628574	1722	0.65		East Asian taurine
2	1808186	1811538	3353	0.65	ARHGEF4	East Asian taurine
2	1799457	1801103	1647	0.65	ARHGEF4	East Asian taurine
2	1794089	1796793	2705	0.65	ARHGEF4	East Asian taurine
2	1753413	1754822	1410	0.65	ARHGEF4	East Asian taurine
2	1741341	1743419	2079	0.65	ARHGEF4	East Asian taurine
2	1730238	1732479	2242	0.65	ARHGEF4	East Asian taurine
2	1720780	1725510	4731	0.65	ARHGEF4	East Asian taurine
2	1712795	1715621	2827	0.65		East Asian taurine
2	1705198	1708836	3639	0.65		East Asian taurine
2	1703024	1704999	1976	0.65		East Asian taurine
2	134995032	134996492	1461	0.65	ARHGEF10L	East Asian taurine
2	134965374	134966421	1048	0.65		East Asian taurine
2	134885084	134886641	1558	0.65		East Asian taurine
2	134866805	134869085	2281	0.65		East Asian taurine
2	134852007	134854459	2453	0.65		East Asian taurine
2	134849636	134851880	2245	0.65		East Asian taurine
2	134841579	134845167	3589	0.65	ACTL8	East Asian taurine
2	134837245	134841210	3966	0.65		East Asian taurine
2	134833299	134836215	2917	0.65		East Asian taurine
2	133711643	133712757	1115	0.65	IFFO2	East Asian taurine
2	133690069	133691744	1676	0.65		East Asian taurine
2	133684399	133685633	1235	0.65		East Asian taurine
2	133565905	133567640	1736	0.65	UBR4	East Asian taurine
2	133562912	133564453	1542	0.65	UBR4	East Asian taurine
2	133240249	133241315	1067	0.65	CAPZB	East Asian taurine
2	133233605	133235367	1763	0.65	CAPZB	East Asian taurine
2	133223515	133226867	3353	0.65	CAPZB	East Asian taurine
2	133098084	133099384	1301	0.65	MINOS1	East Asian taurine
2	133036127	133043414	7288	0.65		East Asian taurine
2	133029680	133032039	2360	0.65	HTR6	East Asian taurine
2	133023163	133024945	1783	0.65	HTR6	East Asian taurine
2	132993031	132995168	2138	0.65	TMCO4	East Asian taurine
2	132929924	132931457	1534	0.65	TMCO4	East Asian taurine
2	132918403	132920356	1954	0.65	TMCO4	East Asian taurine
2	132595869	132597137	1269	0.65	PLA2G2D1	East Asian taurine
2	132449128	132450243	1116	0.65		East Asian taurine
2	128369570	128375910	6341	0.65		East Asian taurine
2	128366882	128368663	1782	0.65	NCMAP	East Asian taurine
2	128363108	128366526	3419	0.65	NCMAP	East Asian taurine
2	128357622	128362163	4542	0.65	NCMAP	East Asian taurine
2	128350829	128357013	6185	0.65	NCMAP	East Asian taurine
2	128348594	128349994	1401	0.65	NCMAP	East Asian taurine
2	128332904	128334116	1213	0.65	NCMAP	East Asian taurine
2	128304195	128311091	6897	0.65		East Asian taurine
2	128302338	128303835	1498	0.65		East Asian taurine
2	128288138	128300608	12471	0.65		East Asian taurine
2	128284990	128288010	3021	0.65		East Asian taurine
2	128283222	128284483	1262	0.65		East Asian taurine
2	123054596	123056523	1928	0.65		East Asian taurine
2	123027931	123033147	5217	0.65		East Asian taurine
2	123016492	123018512	2021	0.65		East Asian taurine
2	122748665	122752878	4214	0.65		East Asian taurine
2	122742208	122744698	2491	0.65		East Asian taurine
2	118812735	118814107	1373	0.65	SPATA3	East Asian taurine
2	118805593	118807011	1419	0.65	SPATA3	East Asian taurine
2	118796024	118799167	3144	0.65	SPATA3	East Asian taurine
2	118792176	118795716	3541	0.65		East Asian taurine
2	118789472	118791721	2250	0.65		East Asian taurine
2	118772673	118781375	8703	0.65		East Asian taurine
2	118770517	118772093	1577	0.65		East Asian taurine
2	118760001	118770474	10474	0.65		East Asian taurine
2	118757348	118759239	1892	0.65		East Asian taurine
2	118752851	118756491	3641	0.65		East Asian taurine
2	118751459	118752545	1087	0.65		East Asian taurine
2	118748456	118751422	2967	0.65		East Asian taurine
2	118669455	118674937	5483	0.65	ITM2C	East Asian taurine
2	118662329	118669154	6826	0.65	ITM2C	East Asian taurine
2	118656242	118658258	2017	0.65		East Asian taurine
2	118642157	118647511	5355	0.65		East Asian taurine
2	118628660	118634351	5692	0.65	CAB39	East Asian taurine
2	118624010	118626425	2416	0.65	CAB39	East Asian taurine
2	118620818	118623923	3106	0.65	CAB39	East Asian taurine
2	118379599	118382901	3303	0.65	SP140L	East Asian taurine
2	118376549	118377972	1424	0.65	SP140L	East Asian taurine
2	118371452	118376147	4696	0.65	SP140L	East Asian taurine
2	118369447	118370559	1113	0.65	SP140L	East Asian taurine
2	118328874	118333655	4782	0.65	SP100	East Asian taurine
2	118285663	118288874	3212	0.65	SP140	East Asian taurine
2	118283108	118285419	2312	0.65	SP140	East Asian taurine
2	118278970	118282359	3390	0.65	SP140	East Asian taurine
2	118254842	118262148	7307	0.65	SP140	East Asian taurine
2	118245662	118246899	1238	0.65	SP140	East Asian taurine
2	118235835	118245544	9710	0.65	SP140	East Asian taurine
2	118222066	118235696	13631	0.65	SP140|SP110	East Asian taurine
2	118211927	118221983	10057	0.65	SP110	East Asian taurine
2	117619763	117621225	1463	0.65	DNER	East Asian taurine
2	117617809	117619562	1754	0.65	DNER	East Asian taurine
2	117586427	117596360	9934	0.65	DNER	East Asian taurine
2	117525096	117526576	1481	0.65	DNER	East Asian taurine
2	117510188	117511196	1009	0.65	DNER	East Asian taurine
2	117495739	117504555	8817	0.65	DNER	East Asian taurine
2	117491329	117493291	1963	0.65	DNER	East Asian taurine
2	103121651	103124590	2940	0.65	ABCA12	East Asian taurine
2	99515913	99517193	1281	0.633333	ERBB4	East Asian taurine
2	99509705	99512532	2828	0.633333	ERBB4	East Asian taurine
2	99496448	99502481	6034	0.633333	ERBB4	East Asian taurine
2	99484722	99490136	5415	0.633333	ERBB4	East Asian taurine
2	99470434	99472408	1975	0.633333	ERBB4	East Asian taurine
2	99452524	99466565	14042	0.633333	ERBB4	East Asian taurine
2	92023547	92025821	2275	0.633333		East Asian taurine
2	92019027	92022765	3739	0.633333		East Asian taurine
2	92016342	92018654	2313	0.633333		East Asian taurine
2	9190307	9196721	6415	0.633333		East Asian taurine
2	9160219	9162960	2742	0.633333		East Asian taurine
2	91141782	91146564	4783	0.633333	ICA1L	East Asian taurine
2	91137822	91139688	1867	0.633333		East Asian taurine
2	91133784	91135339	1556	0.633333	FAM117B	East Asian taurine
2	91120321	91123441	3121	0.633333	FAM117B	East Asian taurine
2	90976260	90987068	10809	0.633333	BMPR2	East Asian taurine
2	9086580	9092147	5568	0.633333		East Asian taurine
2	90778474	90786639	8166	0.633333		East Asian taurine
2	9076719	9085297	8579	0.633333		East Asian taurine
2	90756836	90766654	9819	0.633333	SUMO1	East Asian taurine
2	90631017	90647910	16894	0.633333	KIAA2012	East Asian taurine
2	90625673	90628028	2356	0.633333	KIAA2012	East Asian taurine
2	90609052	90622410	13359	0.633333	KIAA2012	East Asian taurine
2	90605925	90608956	3032	0.633333		East Asian taurine
2	90579101	90594596	15496	0.633333		East Asian taurine
2	90508872	90510925	2054	0.633333		East Asian taurine
2	90504876	90508003	3128	0.633333		East Asian taurine
2	90465225	90467008	1784	0.633333		East Asian taurine
2	90432046	90458214	26169	0.633333		East Asian taurine
2	90412236	90414417	2182	0.633333	CDK15	East Asian taurine
2	90405150	90411028	5879	0.633333	CDK15	East Asian taurine
2	90389906	90401246	11341	0.633333	CDK15	East Asian taurine
2	90381535	90382547	1013	0.633333	CDK15	East Asian taurine
2	90365248	90374680	9433	0.633333	CDK15	East Asian taurine
2	90360239	90362785	2547	0.633333	CDK15	East Asian taurine
2	90330946	90334376	3431	0.633333		East Asian taurine
2	90196265	90197821	1557	0.633333	MPP4	East Asian taurine
2	90187327	90189787	2461	0.633333	TMEM237	East Asian taurine
2	9018449	9020654	2206	0.633333	CALCRL	East Asian taurine
2	90184421	90185818	1398	0.633333	TMEM237	East Asian taurine
2	8997882	9006118	8237	0.633333	CALCRL	East Asian taurine
2	8954747	8955968	1222	0.633333	CALCRL	East Asian taurine
2	8950402	8951538	1137	0.633333	CALCRL	East Asian taurine
2	8949008	8950035	1028	0.633333	CALCRL	East Asian taurine
2	89334836	89338224	3389	0.633333	AOX4	East Asian taurine
2	8915037	8918152	3116	0.633333	CALCRL	East Asian taurine
2	89011809	89012894	1086	0.633333	SPATS2L	East Asian taurine
2	89000940	89003520	2581	0.633333	SPATS2L	East Asian taurine
2	88995998	88997314	1317	0.633333	SPATS2L	East Asian taurine
2	8885130	8888377	3248	0.633333		East Asian taurine
2	8880270	8884555	4286	0.633333		East Asian taurine
2	88657275	88661479	4205	0.633333		East Asian taurine
2	88649339	88654867	5529	0.633333		East Asian taurine
2	88645947	88647912	1966	0.633333		East Asian taurine
2	88637882	88639782	1901	0.633333		East Asian taurine
2	88622639	88625688	3050	0.633333		East Asian taurine
2	88618733	88620957	2225	0.633333		East Asian taurine
2	88615405	88616674	1270	0.633333		East Asian taurine
2	88612982	88614074	1093	0.633333		East Asian taurine
2	88547532	88550299	2768	0.633333		East Asian taurine
2	88506963	88522380	15418	0.633333	TYW5|MAIP1	East Asian taurine
2	88481736	88489311	7576	0.633333	C2H2orf69	East Asian taurine
2	88400475	88420911	20437	0.633333	FTCDNL1	East Asian taurine
2	88359477	88376526	17050	0.633333	FTCDNL1	East Asian taurine
2	88337464	88348703	11240	0.633333	FTCDNL1	East Asian taurine
2	88330548	88335880	5333	0.633333	FTCDNL1	East Asian taurine
2	88304278	88305722	1445	0.633333		East Asian taurine
2	8829854	8833455	3602	0.633333	TFPI	East Asian taurine
2	88296224	88299328	3105	0.633333		East Asian taurine
2	88223516	88225769	2254	0.633333		East Asian taurine
2	88196264	88199015	2752	0.633333		East Asian taurine
2	88192967	88195908	2942	0.633333		East Asian taurine
2	88187282	88189518	2237	0.633333		East Asian taurine
2	88164256	88186763	22508	0.633333		East Asian taurine
2	88158531	88162285	3755	0.633333		East Asian taurine
2	88152818	88156507	3690	0.633333		East Asian taurine
2	88149891	88151117	1227	0.633333		East Asian taurine
2	88144004	88146551	2548	0.633333		East Asian taurine
2	88142022	88143901	1880	0.633333		East Asian taurine
2	8796068	8798148	2081	0.633333	TFPI	East Asian taurine
2	8752987	8758140	5154	0.633333		East Asian taurine
2	87147211	87150539	3329	0.633333		East Asian taurine
2	8710892	8712100	1209	0.633333		East Asian taurine
2	78704533	78708245	3713	0.633333		East Asian taurine
2	74747068	74748379	1312	0.633333		East Asian taurine
2	72110833	72113252	2420	0.633333	INHBB	East Asian taurine
2	72095035	72100945	5911	0.633333		East Asian taurine
2	72068753	72073075	4323	0.633333		East Asian taurine
2	72056186	72065646	9461	0.633333		East Asian taurine
2	72037150	72048204	11055	0.633333		East Asian taurine
2	71944257	71951823	7567	0.633333	RALB	East Asian taurine
2	71932424	71936084	3661	0.633333		East Asian taurine
2	71924830	71926174	1345	0.633333		East Asian taurine
2	71922781	71924446	1666	0.633333		East Asian taurine
2	71902439	71922749	20311	0.633333	EPB41L5	East Asian taurine
2	71809031	71838404	29374	0.633333	EPB41L5	East Asian taurine
2	71789294	71806626	17333	0.633333	EPB41L5	East Asian taurine
2	71764708	71788513	23806	0.633333	EPB41L5	East Asian taurine
2	71735328	71763211	27884	0.633333	PTPN4|EPB41L5	East Asian taurine
2	71682548	71732794	50247	0.633333	PTPN4	East Asian taurine
2	71659145	71678004	18860	0.633333	PTPN4	East Asian taurine
2	71598885	71658720	59836	0.633333	PTPN4	East Asian taurine
2	71588744	71596270	7527	0.633333	PTPN4	East Asian taurine
2	71583133	71586792	3660	0.633333	PTPN4	East Asian taurine
2	71558892	71580952	22061	0.633333	PTPN4	East Asian taurine
2	71486239	71491586	5348	0.633333		East Asian taurine
2	71468632	71470243	1612	0.633333	CFAP221	East Asian taurine
2	71467039	71468332	1294	0.633333	CFAP221	East Asian taurine
2	71449109	71466406	17298	0.633333	CFAP221	East Asian taurine
2	66565007	66577783	12777	0.633333		East Asian taurine
2	66551416	66556687	5272	0.633333		East Asian taurine
2	66548889	66551074	2186	0.633333		East Asian taurine
2	66545085	66548884	3800	0.633333		East Asian taurine
2	66537493	66544941	7449	0.633333		East Asian taurine
2	59136652	59137899	1248	0.633333		East Asian taurine
2	59125976	59131040	5065	0.633333		East Asian taurine
2	59109207	59113106	3900	0.633333		East Asian taurine
2	59028725	59029899	1175	0.633333		East Asian taurine
2	59018086	59024521	6436	0.633333		East Asian taurine
2	59016206	59018037	1832	0.633333		East Asian taurine
2	58944558	58945622	1065	0.633333		East Asian taurine
2	5889300	5893685	4386	0.633333	MFSD6	East Asian taurine
2	5882352	5884277	1926	0.633333	MFSD6	East Asian taurine
2	5862133	5863896	1764	0.633333	MFSD6	East Asian taurine
2	57828134	57833555	5422	0.633333		East Asian taurine
2	57819645	57821586	1942	0.633333		East Asian taurine
2	57812072	57816321	4250	0.633333		East Asian taurine
2	57805521	57809726	4206	0.633333		East Asian taurine
2	57794084	57795278	1195	0.633333		East Asian taurine
2	41332787	41333804	1018	0.633333	KCNJ3	East Asian taurine
2	41318677	41321947	3271	0.633333	KCNJ3	East Asian taurine
2	41313088	41317352	4265	0.633333	KCNJ3	East Asian taurine
2	41311283	41312610	1328	0.633333	KCNJ3	East Asian taurine
2	41105897	41112823	6927	0.633333		East Asian taurine
2	41104088	41105768	1681	0.633333		East Asian taurine
2	40453525	40455927	2403	0.633333		East Asian taurine
2	40053026	40056442	3417	0.633333		East Asian taurine
2	39978348	39979493	1146	0.633333		East Asian taurine
2	39974573	39978125	3553	0.633333		East Asian taurine
2	39965780	39967017	1238	0.633333		East Asian taurine
2	39961997	39965133	3137	0.633333		East Asian taurine
2	39836945	39899558	62614	0.633333	LOC112442205|NR4A2	East Asian taurine
2	39821749	39836048	14300	0.633333		East Asian taurine
2	39811332	39821053	9722	0.633333		East Asian taurine
2	39772028	39786367	14340	0.633333	GPD2	East Asian taurine
2	33929752	33931227	1476	0.633333		East Asian taurine
2	33497379	33503279	5901	0.633333		East Asian taurine
2	31379551	31381471	1921	0.633333		East Asian taurine
2	31372821	31374574	1754	0.633333		East Asian taurine
2	31369349	31371408	2060	0.633333		East Asian taurine
2	31366850	31367986	1137	0.633333		East Asian taurine
2	31276481	31280301	3821	0.633333		East Asian taurine
2	31261590	31263963	2374	0.633333		East Asian taurine
2	31248836	31255501	6666	0.633333		East Asian taurine
2	31245723	31247542	1820	0.633333		East Asian taurine
2	31129015	31147652	18638	0.633333	SCN3A	East Asian taurine
2	31103669	31128670	25002	0.633333	SCN3A	East Asian taurine
2	31095751	31100162	4412	0.633333	SCN3A	East Asian taurine
2	29443692	29447121	3430	0.633333		East Asian taurine
2	1815480	1821197	5718	0.633333	ARHGEF4	East Asian taurine
2	1811548	1813477	1930	0.633333	ARHGEF4	East Asian taurine
2	1780288	1786382	6095	0.633333	ARHGEF4	East Asian taurine
2	1771281	1774989	3709	0.633333	ARHGEF4	East Asian taurine
2	1767887	1771221	3335	0.633333	ARHGEF4	East Asian taurine
2	1766101	1767126	1026	0.633333	ARHGEF4	East Asian taurine
2	1763305	1766033	2729	0.633333	ARHGEF4	East Asian taurine
2	1751686	1753356	1671	0.633333	ARHGEF4	East Asian taurine
2	1743427	1746737	3311	0.633333	ARHGEF4	East Asian taurine
2	1701653	1702995	1343	0.633333		East Asian taurine
2	1695108	1696693	1586	0.633333		East Asian taurine
2	1684718	1686049	1332	0.633333		East Asian taurine
2	1681430	1682765	1336	0.633333		East Asian taurine
2	1671812	1673344	1533	0.633333		East Asian taurine
2	1659511	1660660	1150	0.633333		East Asian taurine
2	1358490	1359557	1068	0.633333		East Asian taurine
2	134934958	134936428	1471	0.633333		East Asian taurine
2	134923594	134924742	1149	0.633333		East Asian taurine
2	134918826	134920570	1745	0.633333		East Asian taurine
2	134915565	134916626	1062	0.633333		East Asian taurine
2	134912454	134913927	1474	0.633333		East Asian taurine
2	134886657	134888530	1874	0.633333		East Asian taurine
2	134879439	134880665	1227	0.633333		East Asian taurine
2	134869133	134870312	1180	0.633333		East Asian taurine
2	134859419	134861375	1957	0.633333		East Asian taurine
2	134848279	134849617	1339	0.633333		East Asian taurine
2	134847035	134848035	1001	0.633333		East Asian taurine
2	134830825	134832230	1406	0.633333		East Asian taurine
2	133801380	133802642	1263	0.633333	TAS1R2	East Asian taurine
2	133767850	133770438	2589	0.633333	ALDH4A1	East Asian taurine
2	133765038	133766960	1923	0.633333	ALDH4A1	East Asian taurine
2	133721915	133723164	1250	0.633333	IFFO2	East Asian taurine
2	133717952	133721018	3067	0.633333	IFFO2	East Asian taurine
2	133712783	133717240	4458	0.633333	IFFO2	East Asian taurine
2	133710518	133711553	1036	0.633333	IFFO2	East Asian taurine
2	133707534	133709792	2259	0.633333	IFFO2	East Asian taurine
2	133704644	133707396	2753	0.633333	IFFO2	East Asian taurine
2	133686755	133688411	1657	0.633333		East Asian taurine
2	133670131	133672515	2385	0.633333		East Asian taurine
2	133666166	133668045	1880	0.633333		East Asian taurine
2	133663922	133665618	1697	0.633333		East Asian taurine
2	133370214	133371480	1267	0.633333		East Asian taurine
2	133249607	133252530	2924	0.633333	CAPZB	East Asian taurine
2	133245657	133247439	1783	0.633333	CAPZB	East Asian taurine
2	133229227	133233527	4301	0.633333	CAPZB	East Asian taurine
[truncated: 22,349 more rows]

## Sheet: Table S7
Supplementary Table S7. KEGG and GO results from the enrichment analysis of genes with excessive East Asian taurine proportions
Term	Database	ID	Input number	Background number	P-Value	Corrected P-Value	Input	Hyperlink
Calcium signaling pathway	KEGG PATHWAY	bta04020	28	203	4.31384e-08	2.75999e-05	STIM1|PDGFRA|LTB4R2|CACNA1E|EDNRB|CACNA1H|LHCGR|CALM2|RYR3|CAMK4|PHKB|HTR2A|SLC8A1|HRH2|PLCB1|PLCB4|ERBB4|PRKCB|HTR6|HTR7|GRM5|ITPR2|CASQ1|TACR3|TACR1|BDKRB1|ADCY4|PRKACB	http://www.genome.jp/kegg-bin/show_pathway?bta04020/bta:100337083%09red/bta:521257%09red/bta:404136%09red/bta:282323%09red/bta:282325%09red/bta:281750%09red/bta:508394%09red/bta:282301%09red/bta:522419%09red/bta:287026%09red/bta:407133%09red/bta:511783%09red/bta:281878%09red/bta:407230%09red/bta:353113%09red/bta:337925%09red/bta:100336861%09red/bta:788151%09red/bta:513386%09red/bta:282412%09red/b…
Vascular smooth muscle contraction	KEGG PATHWAY	bta04270	22	133	7.30859e-08	3.89669e-05	PLA2G1B|CALM2|KCNMA1|GUCY1A2|PLCB1|ARHGEF12|PLCB4|CALCRL|PRKCB|PRKCE|PLA2G2D1|KCNU1|PLA2G2C|PLA2G2F|ITPR2|PLA2G4A|ADCY4|ADCY5|KCNMB2|PLA2G5|GNA13|PRKACB	http://www.genome.jp/kegg-bin/show_pathway?bta04270/bta:494318%09red/bta:282323%09red/bta:282325%09red/bta:503575%09red/bta:287026%09red/bta:527140%09red/bta:534568%09red/bta:281878%09red/bta:525072%09red/bta:505611%09red/bta:541294%09red/bta:507041%09red/bta:788151%09red/bta:282457%09red/bta:613600%09red/bta:281985%09red/bta:504978%09red/bta:614911%09red/bta:505740%09red/bta:282573%09red/bta:100…
integral component of plasma membrane	Gene Ontology	GO:0005887	66	677	6.98617e-11	2.23488e-07	STIM1|PDGFRA|SLC38A4|LTB4R2|ADGRE3|SLC17A1|LTB4R|SLCO1B3|ADCY4|GPR55|GYPA|GABRA4|FLT4|BOC|TMPRSS11E|GABRA2|LHCGR|TMPRSS11BNL|SCARA5|RHBG|DSCAM|SLC16A14|HTR2A|CASR|SLC8A1|HTR3B|GABRG3|CDH2|SLC6A17|ADGRB3|CALHM5|SEMA3A|SLCO3A1|ERBB4|DCBLD2|TRPV2|SLC24A4|KCNK15|NPFFR2|KCNK10|OTOP1|CALHM4|SLCO1A2|GRM5|GABRB1|KIRREL1|SSTR5|SLC20A2|PCDH9|SEMA3C|TAS1R2|NCMAP|KIT|SLC16A4|PLXNA4|RHAG|BMPR2|RHO|HTR3A|LNPEP…	http://amigo.geneontology.org/amigo/term/GO:0005887
calcium ion binding	Gene Ontology	GO:0005509	56	560	8.49584e-10	1.27892e-06	CDH11|STIM1|CDH12|EHD3|RHOT2|PLCB1|CDH19|ADGRE3|SULF2|PLA2G1B|GPD2|SYT8|NELL2|C2CD5|CACNA1E|PLA2G5|CAPN2|CASR|SLC8A1|CDH2|CDH5|CDH7|CAPN8|RAB11FIP3|PLCB4|FSCB|CDH20|DST|ENPP2|PLA2G2D1|DGKB|PLA2G2C|EDEM2|UNC13C|PLA2G2F|MCFD2|PLA2G4A|FBN1|MAN1A1|DNER|LRP2|PCDH9|CALN1|NIN|DNAH7|NOTCH4|SYT1|EDIL3|NECAB3|SCGN|FAT1|MGP|PCDH17|PCDH15|SELP|RAB44	http://amigo.geneontology.org/amigo/term/GO:0005509
cytosol	Gene Ontology	GO:0005829	158	2482	1.19936e-09	1.27892e-06	TGM2|FHIT|GHR|GSTA5|ADA|EPB41L4B|ATF7IP|ANKS1B|UBE3D|CGAS|USP28|MLLT3|CPPED1|CHML|CDC73|WWC1|ARHGEF5|ZFYVE16|SKA3|NTRK2|MPP4|SAP18|MBNL1|MYRF|GSTA3|C2CD5|LPP|SERPINB8|PIK3C3|MAN1A1|ABHD5|DBNL|DZIP1|ATXN1|SCGN|KPNA5|KPNA1|SYNPO2|CHAC2|ZNF641|ELMO2|PPA2|SNX3|SERINC5|SNX9|DOCK1|MRPL28|ARFGAP2|STAC|MAPKAPK5|CMIP|ARHGEF10L|KLHDC1|MADD|UACA|HTRA1|CRMP1|IFT122|TOP2B|HNMT|ALPK1|PLCB1|TRAPPC3L|RAB3GAP2|SE…	http://amigo.geneontology.org/amigo/term/GO:0005829
plasma membrane	Gene Ontology	GO:0005886	149	2339	3.68838e-09	2.94978e-06	SCFD2|FHIT|GHR|SUMO1|SIDT1|SNAP91|CGAS|RAPGEF3|CPPED1|CACNA1H|OR12D3|ARHGEF5|CAPN2|LMBRD1|CDH2|CDH5|SHC4|C2CD5|EPB41L4B|SCCPDH|CORIN|MTUS1|DBNL|KIRREL1|RAB40C|SYT8|CRCP|HJV|NIN|SYT1|NRXN3|MIC1|RHAG|BMPR2|RHO|ATP8B4|SCN3A|MMP14|EMB|SERINC5|ANKS4B|SERINC3|CNTN1|CNTN6|NRXN1|CNTN4|EDNRB|JADE1|TMEM117|LHCGR|MADD|TMPRSS11E|EXO1|KCNMA1|OR10AD1|UNC5C|OPCML|NKAIN2|PLXDC1|DCHS2|RAB3GAP2|ARID2|PRKACB|UNC5D|…	http://amigo.geneontology.org/amigo/term/GO:0005886
intracellular signal transduction	Gene Ontology	GO:0035556	32	267	9.39067e-08	4.29153e-05	ICK|SMAD4|CAB39|DCLK3|MAPK10|STAC|OXSR1|MAPKAPK5|ASB3|ASB8|ARHGEF5|ARHGEF2|CAMK4|RGS6|RGS7|GUCY1A2|NRG3|DNMBP|CDC42BPA|TGFBR3|PRKAG2|PLCB4|PRKCB|PRKCE|UNC13C|RAB40C|RGS11|SHC4|SNRK|KIT|STK39|ARHGEF4	http://amigo.geneontology.org/amigo/term/GO:0035556
postsynaptic membrane	Gene Ontology	GO:0045211	17	85	2.11193e-07	8.44507e-05	KCTD12|DLG2|DBNL|GRID2|GRID1|CADPS2|GRIK2|GRIK4|KCNMA1|NSG1|HTR3B|DNM3|HTR3A|GABRA4|SHISA9|GABRB1|GABRA2	http://amigo.geneontology.org/amigo/term/GO:0045211
homophilic cell adhesion via plasma membrane adhesion molecules	Gene Ontology	GO:0007156	18	98	2.84997e-07	0.000101301	CDH11|PCDH9|CDH12|NPTN|NECTIN4|EMB|CDH20|CDH18|CDH19|FAT1|DCHS2|CNTN6|PCDH17|CNTN4|PCDH15|CDH2|CDH5|CDH7	http://amigo.geneontology.org/amigo/term/GO:0007156
Pathways in cancer	KEGG PATHWAY	bta05200	48	539	3.38503e-07	0.000108287	PDGFRA|PLCB1|GSTA4|GSTA5|MSH2|MSH3|GSTA3|MAPK10|IL23R|FH|LAMA4|EDNRB|FLT4|TGFA|NCOA3|RARB|CALM2|ZBTB16|AXIN1|GLI3|MECOM|FZD9|SMAD4|DDB2|FGF10|EGLN3|ARHGEF12|PLCB4|PRKCB|PPARG|COL4A1|AXIN2|BDKRB1|ADCY5|LRP6|ALK|E2F1|LRP5|NOTCH4|ADCY4|FZD7|KIT|GNA13|PRKACB|ELOB|RALB|WNT11|HHIP	http://www.genome.jp/kegg-bin/show_pathway?bta05200/bta:535369%09red/bta:505238%09red/bta:282191%09red/bta:511619%09red/bta:282323%09red/bta:282325%09red/bta:535578%09red/bta:614367%09red/bta:503575%09red/bta:282301%09red/bta:529670%09red/bta:287026%09red/bta:338031%09red/bta:534450%09red/bta:540830%09red/bta:281750%09red/bta:616895%09red/bta:504357%09red/bta:616744%09red/bta:533115%09red/bta:281…
integral component of membrane	Gene Ontology	GO:0016021	202	3697	4.30048e-07	0.000125066	ZDHHC17|IMMP2L|GHR|IFI27|SIDT1|LAPTM5|TMEM185B|NAALADL2|SLC5A12|USH2A|OR12D3|CNGB1|ZP2|MOSMO|MAN1A1|KMO|KCNU1|NAALAD2|GOLGA5|CD276|LMBRD1|CDH2|CDH5|CDH7|ENTPD7|OR8S1|CD28|B3GALT2|GALNT17|CDH20|TMCO4|SCCPDH|PLA2G2D1|CORIN|FAM69A|TMEM176A|OMA1|TMEM176B|KIR3DS1|KIRREL1|TMCO5B|NRG3|BOLA-DRB2|SLC15A5|SYT8|PLD5|CALN1|ZC3H11A|SLC2A9|SYT1|RNF186|NRXN3|NRXN1|RHBDL1|FAT1|RHO|ATP8B4|PKHD1|ASPHD2|CNST|EMB|SE…	http://amigo.geneontology.org/amigo/term/GO:0016021
cytoplasm	Gene Ontology	GO:0005737	164	2867	5.00949e-07	0.000133545	AGL|FHIT|USH2A|AHCTF1|GSTA4|PRKAG2|MFHAS1|PPIL6|CPPED1|SPX|CHML|PIK3C3|TRIM64|ASB8|ARHGEF5|ARHGEF2|CAMK4|SMAD4|PTP4A1|CAPN2|SAP18|MBNL1|CDH2|NECAB3|IRX3|DHX9|ARHGEF12|SMAD7|VRK1|BICDL1|DIAPH3|CCDC78|SERPINB8|EMILIN3|GIPC2|MTPAP|BRINP1|ADCY4|TTI1|DZIP1|PKIG|PKIB|MAF|PID1|MYO5B|CSRP2|CCNI|TUBE1|NOVA1|RPL5|DCLK3|SLAIN2|PRPH|DNM3|MAPKAPK5|JADE1|CHCHD3|HOMER1|WDR47|TUBA1C|KCNMA1|CCDC184|RNF130|CDC42BP…	http://amigo.geneontology.org/amigo/term/GO:0005737
ATP binding	Gene Ontology	GO:0005524	87	1275	6.49145e-07	0.00015974	PRKAG2|CGAS|MTPAP|ACSM1|CAMK4|NTRK2|ENTPD7|DHX9|VRK1|ERBB4|ATP1B1|PIK3C3|ADCY4|ADCY5|NME7|KIF28|KIT|BMPR2|ATP8B4|MYO5B|DCLK3|TPK1|MAPKAPK5|NEK7|IARS2|CHD6|CHD9|CDC42BPA|TOP2B|ALPK1|ERP29|UBE2E2|RIMKLA|ABCA12|ABCA13|DNAH7|MTHFD1L|ITM2C|STK39|NVL|PDGFRA|SCYL3|MAPK10|DYRK4|OXSR1|FLT4|MYH2|MYH1|MYH4|MYH8|TEC|CDKL1|VARS2|MAPK4|ACVR2B|ATP8A1|FER|KIF26B|CHTF18|AK9|RIOK1|DICER1|ALK|SNRK|ATP1A4|PRKACB|XYL…	http://amigo.geneontology.org/amigo/term/GO:0005524
axon	Gene Ontology	GO:0030424	23	173	1.19935e-06	0.000274051	CNTN4|EMB|CNTN6|DNM3|SYT8|DCTN1|NCAM2|GABRA2|NPTN|PCLO|HOMER1|HTR2A|SEPT11|IRX3|LRP2|SLC8A1|PPFIA2|SEMA3A|HCN1|SYT1|PRPH|MUL1|SCN3A	http://amigo.geneontology.org/amigo/term/GO:0030424
metal ion binding	Gene Ontology	GO:0046872	80	1164	1.43476e-06	0.000305987	COL10A1|MUT|TGM2|EXOG|CGAS|MYRIP|TGM7|SMAD4|ARHGEF2|SMAD1|GLRX2|KCNMA1|ZC3H11A|CMC1|ARFGAP2|AKAP13|ABAT|ME2|OMA1|KIT|COL2A1|JADE1|CPPED1|KDM4C|LHX5|DHX9|DPYD|ACSM1|ZFYVE16|FAH|CBFA2T2|FHL2|PFKM|PCLO|ZSCAN29|SP110|EYA4|DCT|RIMS1|ZNF641|FGD5|ADCY4|ACVR2B|C2|PDLIM3|PRKCE|HAGHL|LPP|RIMKLA|PXN|PDP2|BAZ1B|ABLIM1|EBF2|MYNN|MBNL1|PDZRN4|TRAFD1|PDE10A|ENDOU|NT5DC1|ELAC1|ADCY5|NME7|CSH2|RBSN|ZC3H3|RNF186|D…	http://amigo.geneontology.org/amigo/term/GO:0046872
postsynaptic density	Gene Ontology	GO:0014069	19	124	1.55564e-06	0.00031103	CAPZB|PCLO|DBNL|KPNA1|ARHGEF2|GRIK2|RPLP0|ALS2|CAP2|MAP2|HOMER1|DLG2|BMPR2|DNM3|C10H15orf59|PLCB4|CAMK2N1|CDH2|SHISA9	http://amigo.geneontology.org/amigo/term/GO:0014069
Rho guanyl-nucleotide exchange factor activity	Gene Ontology	GO:0005089	9	29	8.02464e-06	0.00151005	FGD5|ARHGEF12|PLEKHG1|KALRN|ARHGEF5|ARHGEF2|ARHGEF38|AKAP13|ARHGEF10L	http://amigo.geneontology.org/amigo/term/GO:0005089
transmitter-gated ion channel activity involved in regulation of postsynaptic membrane potential	Gene Ontology	GO:1904315	8	25	2.1408e-05	0.00380467	GRID1|GRID2|GABRG3|GRIK2|GRIA1|GRIK4|GABRA4|GABRA2	http://amigo.geneontology.org/amigo/term/GO:1904315
Metabolic pathways	KEGG PATHWAY	bta01100	90	1468	2.30321e-05	0.00384462	AGL|FHIT|GSTA4|GSTA5|PLA2G2F|GSTA3|ISPD|HPSE2|ACSM1|PFKM|UGT8|PLA2G5|ATP6V0D2|DCT|ADCY4|B3GALT2|DEGS1|BCAT1|XYLT1|PIK3C3|MAN1A1|NME4|ADCY5|NME7|CHAC2|PGAM2|UQCRC2|RXYLT1|TPK1|COX7B2|FIG4|GUCY1A2|LSS|HNMT|PLCB1|PLCB4|PGM2|PGM3|RIMKLA|GYS2|TK2|DSE|CSGALNACT1|ALDH4A1|MTHFD1L|ELOVL4|COX15|MUT|ACP2|KMO|ME1|FH|PLA2G4A|ASL|GALNTL6|SORD|PLA2G2C|RRM1|ADA|FADS1|FADS2|PDE10A|GALNT17|AK9|GALNT13|ALDH2|SI|OXC…	http://www.genome.jp/kegg-bin/show_pathway?bta01100/bta:101902604%09red/bta:280712%09red/bta:788066%09red/bta:615819%09red/bta:534118%09red/bta:517811%09red/bta:515067%09red/bta:507290%09red/bta:508700%09red/bta:100126042%09red/bta:104968457%09red/bta:521685%09red/bta:507323%09red/bta:517397%09red/bta:280761%09red/bta:692183%09red/bta:282457%09red/bta:535407%09red/bta:515996%09red/bta:532545%09re…
Glutamatergic synapse	KEGG PATHWAY	bta04724	16	113	2.45007e-05	0.00384462	KCNJ3|PLCB1|GRIA1|PLCB4|ADCY5|ADCY4|GRIK2|PRKCB|GRIK4|GRIN2B|HOMER1|PRKACB|ITPR2|GRM5|SLC1A6|PLA2G4A	http://www.genome.jp/kegg-bin/show_pathway?bta04724/bta:287026%09red/bta:537804%09red/bta:526363%09red/bta:100336861%09red/bta:788151%09red/bta:535311%09red/bta:281878%09red/bta:526088%09red/bta:615226%09red/bta:525072%09red/bta:282325%09red/bta:505740%09red/bta:282323%09red/bta:538673%09red/bta:529618%09red/bta:281985%09red
cell-cell adhesion via plasma-membrane adhesion molecules	Gene Ontology	GO:0098742	8	26	2.70869e-05	0.00384462	CDH11|CDH12|CDH20|UNC5D|CDH19|CDH2|CDH5|CDH7	http://amigo.geneontology.org/amigo/term/GO:0098742
catenin complex	Gene Ontology	GO:0016342	8	26	2.70869e-05	0.00384462	CDH11|CDH12|CDH20|SMAD7|CDH19|CDH2|CDH5|CDH7	http://amigo.geneontology.org/amigo/term/GO:0016342
receptor complex	Gene Ontology	GO:0043235	19	155	2.76418e-05	0.00384462	LRP2|NR3C2|PDGFRA|LRP5|ERBB4|GHR|CALCRL|TGFBR3|KCTD8|ACVR2B|KIT|RIPK1|BMPR2|GPR63|PEX5L|ITPR2|FLT4|PLXDC1|IL23R	http://amigo.geneontology.org/amigo/term/GO:0043235
glutamatergic synapse	Gene Ontology	GO:0098978	23	215	3.04697e-05	0.00406136	CDH11|GRIA1|LRFN5|GRID1|DLG2|GRID2|NSG1|PCLO|HOMER1|NRG3|PLCB1|PLCB4|ERBB4|TNR|CPLX2|DGKB|GRIK2|NRXN1|PCDH17|KPNA1|NETO1|SLC1A6|SHISA9	http://amigo.geneontology.org/amigo/term/GO:0098978
Serotonergic synapse	KEGG PATHWAY	bta04726	16	116	3.26481e-05	0.00417765	KCNJ3|PLCB1|HTR3A|PLCB4|ADCY5|PRKCB|HTR6|HTR7|ALOX15|HTR2A|HTR3B|RAPGEF3|ITPR2|GABRB1|PLA2G4A|PRKACB	http://www.genome.jp/kegg-bin/show_pathway?bta04726/bta:282139%09red/bta:287026%09red/bta:617674%09red/bta:512167%09red/bta:535383%09red/bta:541055%09red/bta:282323%09red/bta:281878%09red/bta:526088%09red/bta:407230%09red/bta:525072%09red/bta:282325%09red/bta:505740%09red/bta:282239%09red/bta:538510%09red/bta:281985%09red
Cell adhesion molecules (CAMs)	KEGG PATHWAY	bta04514	19	159	3.79253e-05	0.00466627	BOLA|ITGA9|CDH2|CD28|SELP|CD276|NRXN3|BoLA|NRXN1|BOLA-DRB2|CD226|CNTN1|ITGAL|BOLA-NC1|CNTNAP2|CADM1|BOLA-DQA2|NCAM2|CDH5	http://www.genome.jp/kegg-bin/show_pathway?bta04514/bta:281062%09red/bta:532127%09red/bta:615496%09red/bta:414735%09red/bta:100337375%09red/bta:529873%09red/bta:281705%09red/bta:281050%09red/bta:533050%09red/bta:282535%09red/bta:614412%09red/bta:535613%09red/bta:281874%09red/bta:538700%09red/bta:510417%09red/bta:508656%09red/bta:507917%09red/bta:281486%09red/bta:281950%09red
modulation of chemical synaptic transmission	Gene Ontology	GO:0050804	10	47	4.23056e-05	0.00501243	CDH11|PLCB4|GRID2|GRID1|GRIK2|GRIK4|BTBD9|DGKB|AKAP12|NRG3	http://amigo.geneontology.org/amigo/term/GO:0050804
parallel fiber to Purkinje cell synapse	Gene Ontology	GO:0098688	6	13	4.63348e-05	0.00529375	KCNJ3|PLCB4|GRID2|CADPS2|CNTN6|UNC13C	http://amigo.geneontology.org/amigo/term/GO:0098688
Aldosterone synthesis and secretion	KEGG PATHWAY	bta04925	14	96	5.82563e-05	0.00621206	CACNA1H|PLCB1|PLCB4|ADCY5|NR4A2|ADCY4|PRKCB|PRKCE|CAMK4|ATP1B1|ATP1A4|PRKACB|ITPR2|CALM2	http://www.genome.jp/kegg-bin/show_pathway?bta04925/bta:519758%09red/bta:100337083%09red/bta:287026%09red/bta:540245%09red/bta:100297344%09red/bta:788151%09red/bta:537960%09red/bta:281878%09red/bta:507041%09red/bta:282323%09red/bta:282325%09red/bta:505740%09red/bta:282412%09red/bta:281985%09red
calcium-dependent cell-cell adhesion via plasma membrane cell adhesion molecules	Gene Ontology	GO:0016339	7	21	5.70762e-05	0.00621206	CDH11|CDH12|CDH20|CDH5|CDH19|SELP|CDH7	http://amigo.geneontology.org/amigo/term/GO:0016339
Pancreatic secretion	KEGG PATHWAY	bta04972	14	97	6.44172e-05	0.00664744	ADCY4|PLCB1|PRKCB|PLCB4|ADCY5|ATP1A4|KCNMA1|ATP1B1|PLA2G2C|PLA2G5|PLA2G1B|PLA2G2F|ITPR2|PLA2G2D1	http://www.genome.jp/kegg-bin/show_pathway?bta04972/bta:519758%09red/bta:287026%09red/bta:541294%09red/bta:281878%09red/bta:494318%09red/bta:537960%09red/bta:614911%09red/bta:504978%09red/bta:788151%09red/bta:282325%09red/bta:505740%09red/bta:282457%09red/bta:282573%09red/bta:281985%09red
regulation of postsynaptic membrane potential	Gene Ontology	GO:0060078	7	22	7.28338e-05	0.00728111	GRID1|GABRG3|GRIA1|GRIK4|GRM5|GABRA4|GABRA2	http://amigo.geneontology.org/amigo/term/GO:0060078
Gastric acid secretion	KEGG PATHWAY	bta04971	12	74	7.88286e-05	0.0076416	ADCY4|PLCB1|PLCB4|ADCY5|PRKCB|KCNK10|ATP1B1|ATP1A4|HRH2|PRKACB|ITPR2|CALM2	http://www.genome.jp/kegg-bin/show_pathway?bta04971/bta:519758%09red/bta:287026%09red/bta:521257%09red/bta:100297344%09red/bta:788151%09red/bta:537960%09red/bta:281878%09red/bta:525109%09red/bta:282325%09red/bta:505740%09red/bta:282323%09red/bta:281985%09red
Circadian entrainment	KEGG PATHWAY	bta04713	14	100	8.64342e-05	0.00813244	KCNJ3|PLCB1|GRIA1|CALM2|CACNA1H|ADCY4|ADCY5|RYR3|PRKCB|GRIN2B|GUCY1A2|PRKACB|PLCB4|NOS1AP	http://www.genome.jp/kegg-bin/show_pathway?bta04713/bta:282412%09red/bta:287026%09red/bta:537804%09red/bta:539899%09red/bta:281985%09red/bta:788151%09red/bta:526088%09red/bta:282323%09red/bta:282325%09red/bta:505740%09red/bta:539686%09red/bta:100297344%09red/bta:613600%09red/bta:529618%09red
Melanogenesis	KEGG PATHWAY	bta04916	14	102	0.000104512	0.00955236	ADCY4|PLCB1|PLCB4|FZD7|FZD9|PRKCB|KIT|ADCY5|PRKACB|CALM2|EDNRB|DCT|WNT11|ASIP	http://www.genome.jp/kegg-bin/show_pathway?bta04916/bta:280832%09red/bta:100297344%09red/bta:281750%09red/bta:404192%09red/bta:613288%09red/bta:524255%09red/bta:287026%09red/bta:788151%09red/bta:280761%09red/bta:282325%09red/bta:505740%09red/bta:282323%09red/bta:521364%09red/bta:281985%09red
Inflammatory mediator regulation of TRP channels	KEGG PATHWAY	bta04750	14	103	0.00011472	0.00998944	BDKRB1|PLCB1|PLCB4|ADCY5|ADCY4|PRKCB|PRKCE|HTR2A|MAPK10|PRKACB|ITPR2|CALM2|PLA2G4A|TRPV2	http://www.genome.jp/kegg-bin/show_pathway?bta04750/bta:287026%09red/bta:505740%09red/bta:532119%09red/bta:100297344%09red/bta:507664%09red/bta:788151%09red/bta:281878%09red/bta:507041%09red/bta:407230%09red/bta:525072%09red/bta:282325%09red/bta:537631%09red/bta:282323%09red/bta:281985%09red
Gap junction	KEGG PATHWAY	bta04540	13	90	0.000115539	0.00998944	ADCY4|PLCB1|PDGFRA|PDGFD|ADCY5|TUBA1C|PRKCB|GUCY1A2|HTR2A|GRM5|ITPR2|PLCB4|PRKACB	http://www.genome.jp/kegg-bin/show_pathway?bta04540/bta:287026%09red/bta:504244%09red/bta:525931%09red/bta:788151%09red/bta:281878%09red/bta:100336861%09red/bta:407230%09red/bta:282325%09red/bta:505740%09red/bta:282323%09red/bta:281985%09red/bta:613600%09red/bta:282301%09red
Parathyroid hormone synthesis, secretion and action	KEGG PATHWAY	bta04928	14	104	0.000125782	0.0105889	ADCY4|PLCB1|LRP5|PLCB4|ADCY5|NR4A2|MMP14|PRKCB|PRKACB|AKAP13|CASR|ITPR2|LRP6|GNA13	http://www.genome.jp/kegg-bin/show_pathway?bta04928/bta:287026%09red/bta:281038%09red/bta:534450%09red/bta:281915%09red/bta:504288%09red/bta:536328%09red/bta:788151%09red/bta:281878%09red/bta:282323%09red/bta:282325%09red/bta:505740%09red/bta:281985%09red/bta:505611%09red/bta:540245%09red
cilium assembly	Gene Ontology	GO:0060271	16	132	0.000130353	0.0106923	ICK|SCLT1|EHD3|DZIP1|RFX4|TEKT4|RFX3|DISC1|TBC1D32|ABLIM1|PCNT|UBXN10|FBF1|PKHD1|TMEM237|CFAP221	http://amigo.geneontology.org/amigo/term/GO:0060271
Salivary secretion	KEGG PATHWAY	bta04970	13	93	0.000155074	0.0123322	ADCY4|PLCB1|PLCB4|ADCY5|RYR3|PRKCB|KCNMA1|ATP1B1|ATP1A4|GUCY1A2|PRKACB|ITPR2|CALM2	http://www.genome.jp/kegg-bin/show_pathway?bta04970/bta:519758%09red/bta:287026%09red/bta:539899%09red/bta:100297344%09red/bta:788151%09red/bta:537960%09red/bta:281878%09red/bta:282323%09red/bta:282325%09red/bta:505740%09red/bta:282573%09red/bta:281985%09red/bta:613600%09red
regulation of membrane potential	Gene Ontology	GO:0042391	11	68	0.000158056	0.0123322	HCN1|KCNMA1|GABRG3|ATP1A4|HTR3B|HTR3A|RIMS4|GABRA4|SLC1A6|RIMS1|GABRA2	http://amigo.geneontology.org/amigo/term/GO:0042391
Long-term potentiation	KEGG PATHWAY	bta04720	11	69	0.000177182	0.0132305	PLCB1|GRIA1|CALM2|PRKCB|CAMK4|GRIN2B|ITPR2|PRKACB|RAPGEF3|GRM5|PLCB4	http://www.genome.jp/kegg-bin/show_pathway?bta04720/bta:100337083%09red/bta:287026%09red/bta:537804%09red/bta:535383%09red/bta:100297344%09red/bta:281878%09red/bta:100336861%09red/bta:282323%09red/bta:282325%09red/bta:529618%09red/bta:281985%09red
negative regulation of cell population proliferation	Gene Ontology	GO:0008285	22	228	0.000177841	0.0132305	DPT|MTBP|SMAD4|ITGA1|SMAD1|KIFAP3|RERG|RARB|ZBTB16|WISP3|GLI3|FGF10|DLC1|ERBB4|ARID2|AMBRA1|AXIN2|E2F7|CDH5|HNF4A|ADARB1|CAMK2N1	http://amigo.geneontology.org/amigo/term/GO:0008285
extracellular region	Gene Ontology	GO:0005576	35	454	0.000187848	0.0136574	COL10A1|DPT|GHR|VSTM2A|RFX3|COL2A1|HTRA1|TMPRSS11BNL|TMPRSS11E|CCL28|INHBB|PLA2G5|PRSS35|C2|FGF14|COPA|PLBD1|PAPPA|FBN1|CCDC3|PLA2G2C|PLA2G2F|NELL2|PLA2G2D1|ENDOU|RSPO3|C1QTNF8|PROK1|WFIKKN1|LGMN|NRXN3|PON2|SCGN|NXPH1|COL12A1	http://amigo.geneontology.org/amigo/term/GO:0005576
ligand-gated ion channel activity	Gene Ontology	GO:0015276	6	18	0.000196022	0.013935	GRID1|GRID2|GRIK2|GRIK4|GRIN2B|GABRB1	http://amigo.geneontology.org/amigo/term/GO:0015276
cadherin binding	Gene Ontology	GO:0045296	9	48	0.000235378	0.016369	CDH11|CDH12|CDH20|CDH19|PTPRT|BMPR2|CDH2|CDH5|CDH7	http://amigo.geneontology.org/amigo/term/GO:0045296
Insulin secretion	KEGG PATHWAY	bta04911	12	85	0.000253103	0.0168683	ADCY4|PLCB1|KCNMB2|PLCB4|ADCY5|PRKCB|KCNMA1|ATP1B1|KCNU1|ATP1A4|PCLO|PRKACB	http://www.genome.jp/kegg-bin/show_pathway?bta04911/bta:519758%09red/bta:287026%09red/bta:534568%09red/bta:788151%09red/bta:537960%09red/bta:517284%09red/bta:282323%09red/bta:282325%09red/bta:505740%09red/bta:282573%09red/bta:281985%09red/bta:524144%09red
adherens junction organization	Gene Ontology	GO:0034332	6	19	0.000249857	0.0168683	CDH11|CDH12|CDH20|CDH19|CDH5|CDH7	http://amigo.geneontology.org/amigo/term/GO:0034332
alpha-Linolenic acid metabolism	KEGG PATHWAY	bta00592	7	29	0.000310534	0.0186965	PLA2G2D1|PLA2G2C|PLA2G5|PLA2G1B|PLA2G2F|PLA2G4A|FADS2	http://www.genome.jp/kegg-bin/show_pathway?bta00592/bta:541294%09red/bta:494318%09red/bta:614911%09red/bta:504978%09red/bta:525072%09red/bta:282457%09red/bta:521822%09red
adherens junction	Gene Ontology	GO:0005912	13	100	0.000294814	0.0186965	CDH11|CDH12|EPB41L5|PDLIM3|CDH20|SMAD7|MPP4|SHROOM3|CDH19|BMPR2|NECTIN4|CDH5|CDH7	http://amigo.geneontology.org/amigo/term/GO:0005912
integral component of postsynaptic density membrane	Gene Ontology	GO:0099061	7	29	0.000310534	0.0186965	GRID1|ERBB4|GRID2|GRIA1|LRFN5|NETO1|SHISA9	http://amigo.geneontology.org/amigo/term/GO:0099061
phospholipase A2 activity (consuming 1,2-dipalmitoylphosphatidylcholine)	Gene Ontology	GO:0102567	6	20	0.000314662	0.0186965	PLA2G2D1|PLA2G2C|PLA2G5|PLA2G1B|PLA2G2F|PLA2G4A	http://amigo.geneontology.org/amigo/term/GO:0102567
phospholipase A2 activity consuming 1,2-dioleoylphosphatidylethanolamine)	Gene Ontology	GO:0102568	6	20	0.000314662	0.0186965	PLA2G2D1|PLA2G2C|PLA2G5|PLA2G1B|PLA2G2F|PLA2G4A	http://amigo.geneontology.org/amigo/term/GO:0102568
positive regulation of GTPase activity	Gene Ontology	GO:0043547	21	222	0.000315602	0.0186965	ARHGEF10L|PLCB1|CHML|SEC23A|MUT|TBC1D1|SNX9|DOCK1|ALS2|ARHGEF12|STXBP5L|ARHGDIG|RGS6|RGS7|ARHGDIB|RAPGEF3|ARFGAP2|DLC1|NES|WNT11|ADGRB3	http://amigo.geneontology.org/amigo/term/GO:0043547
cell surface	Gene Ontology	GO:0009986	27	325	0.000337697	0.0196417	PLA2G1B|GRIA1|LRFN5|ITGAL|SCARA5|FZD9|TFPI|HTR3B|CDH2|FGF10|TRPV2|ITGB4|TNR|ERP29|UNC5D|CORIN|EPCAM|DCBLD2|HJV|LRP6|NOTCH4|NRXN1|BMPR2|MSLN|SCN5A|ABCC2|HHIP	http://amigo.geneontology.org/amigo/term/GO:0009986
ion transmembrane transport	Gene Ontology	GO:0034220	10	64	0.000398419	0.0214922	GRID1|GRID2|GABRG3|GRIK2|GRIA1|GRIK4|HTR3B|HTR3A|GABRA4|GABRA2	http://amigo.geneontology.org/amigo/term/GO:0034220
calcium-dependent phospholipase A2 activity	Gene Ontology	GO:0047498	5	13	0.000400452	0.0214922	PLA2G2F|PLA2G4A|PLA2G5|PLA2G1B|PLA2G2D1	http://amigo.geneontology.org/amigo/term/GO:0047498
glutamate receptor activity	Gene Ontology	GO:0008066	5	13	0.000400452	0.0214922	GRID1|GRM5|GRIK2|GRIK4|GRID2	http://amigo.geneontology.org/amigo/term/GO:0008066
I-SMAD binding	Gene Ontology	GO:0070411	5	13	0.000400452	0.0214922	SMAD4|SMAD7|SMAD1|AXIN1|AXIN2	http://amigo.geneontology.org/amigo/term/GO:0070411
GTPase activator activity	Gene Ontology	GO:0005096	19	194	0.000403104	0.0214922	ARHGEF10L|PLCB1|CHML|SEC23A|TBC1D1|DOCK1|ALS2|ARHGEF12|STXBP5L|ARHGDIG|RGS6|RGS7|ARHGDIB|ARHGAP24|ARFGAP2|DLC1|NES|WNT11|ADGRB3	http://amigo.geneontology.org/amigo/term/GO:0005096
ionotropic glutamate receptor signaling pathway	Gene Ontology	GO:0035235	6	22	0.000483255	0.0253432	GRID1|GRID2|GRIK2|GRIA1|GRIK4|GRIN2B	http://amigo.geneontology.org/amigo/term/GO:0035235
cell morphogenesis	Gene Ontology	GO:0000902	10	66	0.000495207	0.0255511	CDH11|CAPZB|CDH12|CDH20|ARHGEF2|CAP2|SHROOM3|CDH19|CDH5|CDH7	http://amigo.geneontology.org/amigo/term/GO:0000902
Retrograde endocannabinoid signaling	KEGG PATHWAY	bta04723	16	152	0.000551982	0.0280284	KCNJ3|PLCB1|GRIA1|PLCB4|ADCY5|GABRG3|ADCY4|PRKCB|ITPR2|PRKACB|MAPK10|GABRB1|GRM5|GABRA4|RIMS1|GABRA2	http://www.genome.jp/kegg-bin/show_pathway?bta04723/bta:287026%09red/bta:613670%09red/bta:537631%09red/bta:100336861%09red/bta:788151%09red/bta:534114%09red/bta:281878%09red/bta:526088%09red/bta:282323%09red/bta:282325%09red/bta:282238%09red/bta:282239%09red/bta:282236%09red/bta:529618%09red/bta:505740%09red/bta:281985%09red
cGMP-PKG signaling pathway	KEGG PATHWAY	bta04022	17	169	0.000604111	0.0292811	ADCY4|PLCB1|KCNMB2|PLCB4|ADCY5|PRKCE|KCNJ8|ITPR2|KCNMA1|ATP1B1|KCNU1|ATP1A4|GUCY1A2|SLC8A1|CALM2|EDNRB|GNA13	http://www.genome.jp/kegg-bin/show_pathway?bta04022/bta:519758%09red/bta:100297344%09red/bta:287026%09red/bta:337925%09red/bta:281985%09red/bta:534568%09red/bta:505611%09red/bta:537960%09red/bta:281878%09red/bta:507041%09red/bta:788151%09red/bta:524144%09red/bta:505740%09red/bta:282573%09red/bta:282572%09red/bta:281750%09red/bta:613600%09red
negative regulation of G1/S transition of mitotic cell cycle	Gene Ontology	GO:2000134	6	23	0.000590322	0.0292811	CTDSPL|E2F7|RBL2|CDC73|RIPK1|JADE1	http://amigo.geneontology.org/amigo/term/GO:2000134
dendrite	Gene Ontology	GO:0030425	19	201	0.0006008	0.0292811	LRP2|NIN|DBNL|WDR47|HCN1|UNC5C|TRAK1|SCGN|ADCY4|HTR2A|CAPN2|KPNA1|DSCAM|HOMER1|PLCB4|GABRA2|KCNA2|BRINP1|DNER	http://amigo.geneontology.org/amigo/term/GO:0030425
caveola	Gene Ontology	GO:0005901	9	56	0.000641889	0.0306478	LRP6|KCNMA1|BMPR2|PXN|TFPI|SLC8A1|HTR2A|SCN5A|DLC1	http://amigo.geneontology.org/amigo/term/GO:0005901
zinc ion binding	Gene Ontology	GO:0008270	44	664	0.000673496	0.031684	TRIM77|MMP14|CPM|AGBL1|CHORDC1|TRIM31|TRIM36|ZFAND6|NES|RNF31|RARB|SEC23A|ADAMTS2|RORA|ZNF385D|NR1H3|NR3C2|ESRRG|TET2|RHO|SIRT4|NR4A2|PRKCB|ENPP2|CA10|NR2C2|PPARG|ZNF330|ADA|ADAMTS20|TRIM64|TRIM40|UBR4|SORD|USP13|HNF4A|ZCWPW2|CXXC1|RABGGTA|MBD1|NEIL3|LNPEP|CPN1|HHIP	http://amigo.geneontology.org/amigo/term/GO:0008270
Apelin signaling pathway	KEGG PATHWAY	bta04371	15	140	0.000687138	0.0318573	ADCY4|PLCB1|CALM2|ADCY5|SMAD4|RYR3|PRKAG2|PRKCE|CAMK4|ITPR2|GNA13|PRKACB|SLC8A1|PLCB4|PIK3C3	http://www.genome.jp/kegg-bin/show_pathway?bta04371/bta:337925%09red/bta:100337083%09red/bta:287026%09red/bta:281878%09red/bta:539899%09red/bta:100297344%09red/bta:504219%09red/bta:788151%09red/bta:540248%09red/bta:507041%09red/bta:282323%09red/bta:505740%09red/bta:534815%09red/bta:281985%09red/bta:505611%09red
Cushing syndrome	KEGG PATHWAY	bta04934	16	156	0.000713653	0.0322112	CACNA1H|PLCB1|PLCB4|AXIN1|E2F1|FZD7|FZD9|ITPR2|ADCY4|WDR5B|ADCY5|PRKACB|FH|AXIN2|WNT11|PBX1	http://www.genome.jp/kegg-bin/show_pathway?bta04934/bta:520260%09red/bta:540688%09red/bta:287026%09red/bta:511619%09red/bta:613288%09red/bta:100138335%09red/bta:524255%09red/bta:535369%09red/bta:788151%09red/bta:504357%09red/bta:281878%09red/bta:282323%09red/bta:505740%09red/bta:282412%09red/bta:521364%09red/bta:281985%09red
cell-cell junction assembly	Gene Ontology	GO:0007043	6	24	0.00071491	0.0322112	CDH11|CDH12|CDH20|CDH19|CDH5|CDH7	http://amigo.geneontology.org/amigo/term/GO:0007043
ciliary transition fiber	Gene Ontology	GO:0097539	4	8	0.000737451	0.0327654	SCLT1|DZIP1|NIN|FBF1	http://amigo.geneontology.org/amigo/term/GO:0097539
Neuroactive ligand-receptor interaction	KEGG PATHWAY	bta04080	28	363	0.000782763	0.0342974	GHR|LTB4R2|GRIA1|LTB4R|GABRA4|EDNRB|GABRA2|LHCGR|GRID2|GABRG3|HTR2A|HRH2|GRID1|CALCRL|NPFFR2|HTR6|HTR7|GRM5|GABRB1|TACR3|TACR1|BDKRB1|CSH2|GRIK2|GRIK4|GRIN2B|SSTR5|GLP2R	http://www.genome.jp/kegg-bin/show_pathway?bta04080/bta:521257%09red/bta:513386%09red/bta:282236%09red/bta:280805%09red/bta:526363%09red/bta:404136%09red/bta:536367%09red/bta:527140%09red/bta:407133%09red/bta:281750%09red/bta:407230%09red/bta:530560%09red/bta:510344%09red/bta:529618%09red/bta:511942%09red/bta:537804%09red/bta:100336861%09red/bta:613482%09red/bta:282238%09red/bta:282239%09red/bta:…
Endocrine and other factor-regulated calcium reabsorption	KEGG PATHWAY	bta04961	8	46	0.00080539	0.0342974	PLCB1|PLCB4|PRKCB|ATP1B1|ATP1A4|DNM3|PRKACB|SLC8A1	http://www.genome.jp/kegg-bin/show_pathway?bta04961/bta:519758%09red/bta:337925%09red/bta:287026%09red/bta:537960%09red/bta:506315%09red/bta:282323%09red/bta:282325%09red/bta:281985%09red
Hepatocellular carcinoma	KEGG PATHWAY	bta05225	17	174	0.000814817	0.0342974	TGFA|SHC4|LRP5|LRP6|AXIN1|E2F1|FZD7|GSTA4|GSTA5|ARID2|PRKCB|GSTA3|SMAD4|FZD9|DDB2|WNT11|AXIN2	http://www.genome.jp/kegg-bin/show_pathway?bta05225/bta:535369%09red/bta:519357%09red/bta:521685%09red/bta:534450%09red/bta:536328%09red/bta:540248%09red/bta:533917%09red/bta:524255%09red/bta:540388%09red/bta:504357%09red/bta:511619%09red/bta:282325%09red/bta:524734%09red/bta:613288%09red/bta:777644%09red/bta:521364%09red/bta:517876%09red
serine-type endopeptidase inhibitor activity	Gene Ontology	GO:0004867	11	84	0.000797619	0.0342974	PI3|WFDC15B|SERPINA5|WFIKKN1|SERPINB10|SERPINB8|TFPI|SERPINA3-7|SERPINB2|SERPINA3-3|SERPINA3-1	http://amigo.geneontology.org/amigo/term/GO:0004867
cerebral cortex development	Gene Ontology	GO:0021987	7	35	0.000827007	0.0343584	TRAPPC9|PLCB1|LRP6|WDR47|TACC2|NTRK2|CCDC85C	http://amigo.geneontology.org/amigo/term/GO:0021987
arachidonic acid secretion	Gene Ontology	GO:0050482	6	25	0.000858888	0.0352254	PLA2G2D1|PLA2G2C|PLA2G5|PLA2G1B|PLA2G2F|PLA2G4A	http://amigo.geneontology.org/amigo/term/GO:0050482
Ras signaling pathway	KEGG PATHWAY	bta04014	21	242	0.000888606	0.0359829	TGFA|PRKACB|PDGFRA|FGF10|CALM2|SHC4|FLT4|PRKCB|NTRK2|PLA2G2D1|GRIN2B|HTR7|PLA2G2C|PLA2G5|MAPK10|PLA2G1B|PLA2G2F|PDGFD|PLA2G4A|KIT|RALB	http://www.genome.jp/kegg-bin/show_pathway?bta04014/bta:338031%09red/bta:541294%09red/bta:505238%09red/bta:524734%09red/bta:494318%09red/bta:280832%09red/bta:525931%09red/bta:540388%09red/bta:537804%09red/bta:614911%09red/bta:504978%09red/bta:505824%09red/bta:525072%09red/bta:282325%09red/bta:537631%09red/bta:282323%09red/bta:282457%09red/bta:538510%09red/bta:100297344%09red/bta:326285%09red/bta:…
ion channel binding	Gene Ontology	GO:0044325	10	72	0.000908844	0.0363424	TCAF2|TCAF1|HOMER1|SCN10A|ITPR2|STAC|RIMS4|SCN5A|CDH5|RIMS1	http://amigo.geneontology.org/amigo/term/GO:0044325
Linoleic acid metabolism	KEGG PATHWAY	bta00591	7	36	0.000956529	0.0373163	ALOX15|PLA2G2D1|PLA2G2C|PLA2G5|PLA2G1B|PLA2G2F|PLA2G4A	http://www.genome.jp/kegg-bin/show_pathway?bta00591/bta:282139%09red/bta:541294%09red/bta:494318%09red/bta:614911%09red/bta:504978%09red/bta:525072%09red/bta:282457%09red
potassium ion transmembrane transport	Gene Ontology	GO:0071805	11	86	0.000950202	0.0373163	KCNQ5|HCN1|SLC24A4|KCNK15|KCNK12|KCNMA1|KCNK10|KCNU1|ATP1A4|KCNA10|KCNA2	http://amigo.geneontology.org/amigo/term/GO:0071805
Long-term depression	KEGG PATHWAY	bta04730	9	60	0.000997283	0.0384374	PLCB1|GRIA1|PLCB4|GRID2|PRKCB|GUCY1A2|GNA13|ITPR2|PLA2G4A	http://www.genome.jp/kegg-bin/show_pathway?bta04730/bta:536367%09red/bta:287026%09red/bta:505611%09red/bta:281878%09red/bta:525072%09red/bta:282325%09red/bta:529618%09red/bta:281985%09red/bta:613600%09red
Thyroid hormone synthesis	KEGG PATHWAY	bta04918	10	74	0.00109752	0.0407164	LRP2|PLCB1|PLCB4|ADCY5|ADCY4|PRKCB|ATP1B1|ATP1A4|PRKACB|ITPR2	http://www.genome.jp/kegg-bin/show_pathway?bta04918/bta:519758%09red/bta:100337021%09red/bta:287026%09red/bta:788151%09red/bta:537960%09red/bta:281878%09red/bta:282323%09red/bta:282325%09red/bta:505740%09red/bta:281985%09red
neuronal action potential	Gene Ontology	GO:0019228	5	17	0.0010878	0.0407164	CACNA1H|GRIK2|SCN3A|SCN10A|KCNMA1	http://amigo.geneontology.org/amigo/term/GO:0019228
chemical synaptic transmission	Gene Ontology	GO:0007268	12	102	0.0011045	0.0407164	DLG2|LRP6|GABRG3|HTR3B|GRIA1|CACNA1E|KCNMA1|HTR2A|HTR3A|GABRA4|SV2B|GABRA2	http://amigo.geneontology.org/amigo/term/GO:0007268
cellular calcium ion homeostasis	Gene Ontology	GO:0006874	9	61	0.00110732	0.0407164	STIM1|GRIK2|PRKCB|ATP1B1|CASR|SLC8A1|PKHD1|CDH5|SLC24A4	http://amigo.geneontology.org/amigo/term/GO:0006874
presynaptic membrane	Gene Ontology	GO:0042734	7	38	0.00126314	0.045712	KCTD12|CADPS2|GRIK2|GRIK4|NRXN1|SNAP91|RIMS1	http://amigo.geneontology.org/amigo/term/GO:0042734
endoplasmic reticulum	Gene Ontology	GO:0005783	40	607	0.00127176	0.045712	STIM1|TGM2|CEMIP|CALCRL|RPLP0|NCSTN|KIFAP3|NES|TMEM117|CNIH4|WISP3|ZP2|KCNMA1|DHRS1|NSG1|NECAB3|TRAPPC9|TRAPPC3L|PGRMC2|ERP27|ERP29|ATP8A1|PRKCE|CCDC3|TBL2|PLA2G4A|DSE|BRINP1|LRP2|ARSG|FAM20A|TOMT|NRXN1|SSR1|SSR2|GRIA1|STX18|SCN5A|SEZ6L|POU2F1	http://amigo.geneontology.org/amigo/term/GO:0005783
Breast cancer	KEGG PATHWAY	bta05224	15	150	0.00130305	0.0458071	SHC4|NCOA3|LRP6|AXIN1|E2F1|FZD7|NOTCH4|FZD9|LRP5|KIT|DDB2|FLT4|FGF10|WNT11|AXIN2	http://www.genome.jp/kegg-bin/show_pathway?bta05224/bta:535369%09red/bta:519357%09red/bta:534450%09red/bta:536328%09red/bta:511619%09red/bta:613288%09red/bta:524255%09red/bta:504357%09red/bta:524734%09red/bta:338031%09red/bta:536128%09red/bta:521364%09red/bta:280832%09red/bta:523707%09red/bta:326285%09red
GABA-ergic synapse	Gene Ontology	GO:0098982	8	50	0.00130231	0.0458071	PLCB1|ERBB4|NRXN3|NRXN1|PCLO|PCDH17|LRFN5|GABRA2	http://amigo.geneontology.org/amigo/term/GO:0098982
GABA-gated chloride ion channel activity	Gene Ontology	GO:0022851	4	10	0.00140522	0.0488618	GABRG3|GABRA4|GABRA2|GABRB1	http://amigo.geneontology.org/amigo/term/GO:0022851
cortical actin cytoskeleton	Gene Ontology	GO:0030864	7	39	0.00144276	0.0496278	DBNL|MYRIP|CAP2|SHROOM3|AKAP13|RAPGEF3|DLC1	http://amigo.geneontology.org/amigo/term/GO:0030864

## Sheet: Table S8
Supplementary Table 8. KEGG and GO results from the enrichment analysis of genes with excessive Chinese indicine proportions
Term	Database	ID	Input number	Background number	P-Value	Corrected P-Value	Input	Hyperlink
Metabolic pathways	KEGG PATHWAY	bta01100	202	1468	6.99712e-11	4.00497e-08	NDST3|PTGS1|FAM213B|AGK|FHIT|GPAT4|GRHPR|MIF|MAN1B1|AOC2|UPB1|PYCR1|PMM1|ATP6V1B2|TAT|PLCH2|SAO|DCK|B3GNT2|HKDC1|NDST1|DNMT1|INPP4B|INPP4A|ENTPD1|ALG9|NDUFA12|SPTLC1|MTMR6|PIP4K2A|PFAS|TYRP1|ENTPD5|PCCA|EXT2|EXT1|EXTL1|PCYT2|SCD5|GUK1|ACOT2|SHMT2|DBH|INPP5B|ADCY1|ADCY2|UCKL1|PTGES3|ACSL6|ETNPPL|PTEN|OAT|BST1|PIGO|MAN1C1|20ALPHA-HSD|ALG2|GGCT|IMPAD1|GLB1|COX6B1|PANK3|PANK2|PANK4|DCTD|ITPKA|PNPLA2|…	http://www.genome.jp/kegg-bin/show_pathway?bta01100/bta:617688%09red/bta:506059%09red/bta:512468%09red/bta:281570%09red/bta:615813%09red/bta:534046%09red/bta:281778%09red/bta:504764%09red/bta:507815%09red/bta:338082%09red/bta:507119%09red/bta:504769%09red/bta:614302%09red/bta:534090%09red/bta:511923%09red/bta:532231%09red/bta:280976%09red/bta:100139170%09red/bta:530095%09red/bta:614700%09red/bta:…
cytoplasm	Gene Ontology	GO:0005737	400	2867	4.48425e-22	2.05334e-18	SMARCC1|AGK|FHIT|NCBP3|PRKAG2|FTMT|OTUD7A|SAMD14|CASS4|COMMD3|COMMD1|CDC42SE2|APBB2|ZC3H10|RNF112|ZC3H14|MEDAG|IRAK3|NISCH|DOC2B|ARHGEF15|CAMK2D|CAMK2A|FXR1|IQCG|TNS1|WDTC1|COLEC10|TNS4|ACTA2|HMGN2|NOVA2|MX1|SAMSN1|SWAP70|ARHGAP33|PPP1R1A|APOD|PPP1R1B|KCNMA1|GMDS|PSMG1|ANKS6|GHDC|EPS15L1|PYM1|GARS|POC1A|GSTO2|TNK2|RPS6KA2|GSTO1|HLCS|PPIB|NR0B2|NOV|CNRIP1|SMYD1|MYH14|SESN2|PRNP|PPP2R1B|TRIM58|HINT…	http://amigo.geneontology.org/amigo/term/GO:0005737
cytosol	Gene Ontology	GO:0005829	356	2482	2.55702e-21	5.8543e-18	HIF3A|NCBP1|PPP3R1|STK11|RUBCN|AP5S1|ARFRP1|PDCD11|PMM1|FHIT|SMG6|BLOC1S1|HKDC1|COMMD1|PRNP|TCOF1|PPP2R2B|FXR1|IQCG|OPA1|OSBPL2|OSBPL3|CEP85|OSBPL5|AKAP7|WDTC1|ZNF174|ARHGAP17|ARHGAP10|PKM|SERF1A|20ALPHA-HSD|CDKN1A|RAB6A|MX1|IMPAD1|BAZ2A|IQSEC3|IFIT2|PANK3|PANK2|PANK4|PSMG1|VTA1|MYO19|HEATR5B|PYM1|GART|GARS|TNK2|PAFAH2|DNAJC5|HLCS|ZC3H4|DNAJC2|GPX4|GOSR1|ATXN1|TRERF1|NAPEPLD|ASAP3|NDUFAF1|CLCA2|C…	http://amigo.geneontology.org/amigo/term/GO:0005829
nucleus	Gene Ontology	GO:0005634	389	2955	1.24963e-17	1.90735e-14	HIF3A|FHIT|PRKAG2|PDCD11|OTUD7A|SAMD11|COMMD3|COMMD1|PRNP|APBB2|ZNF704|ZC3H10|RNF112|ZC3H14|IRAK3|FXR1|GATA5|FAM172A|AKAP7|ZNF672|WDTC1|TCF15|ZGPAT|CTBP2|SERF1A|HMGN2|NOVA2|SHMT2|MX1|SAMSN1|SWAP70|SOX18|PANK2|PANK4|SOX12|SOX14|RSBN1L|KCNIP3|GRM1|DLG1|CUX1|TNK2|DNAJC8|DNAJC1|DNAJC2|GPX4|NR0B2|HES5|NAB2|SESN2|TLE6|TLE4|CDC6|DONSON|ZNHIT3|BRWD1|RIF1|CHP1|RXRA|SRPK2|ARID5B|ADARB2|CMTR2|TMEM8B|BRCA1|I…	http://amigo.geneontology.org/amigo/term/GO:0005634
nucleoplasm	Gene Ontology	GO:0005654	258	1867	7.80231e-14	8.9317e-11	PARG|HIF3A|SMARCC1|USP48|NCBP1|ZRANB3|STK11|RUBCN|PPP4R2|ERGIC1|SFMBT1|OAT|CBR3|AKIP1|CDKN2AIPNL|SLC25A10|RARA|GPS1|TPX2|MUM1|DCK|TSFM|ZNF148|CPT2|DEAF1|SIX1|RELT|ZC3H10|NAV2|RNF112|NSFL1C|MKLN1|BDP1|RELB|NABP2|MYT1|FAM131B|HOXD13|TCOF1|NFAT5|ARL14EP|CENPE|IRF2BPL|CGRRF1|SMARCE1|USP39|SNAPC1|PALM|MACROD2|OPA1|PNO1|OSBPL11|FAM76A|PPP1R9B|BRSK1|AP5S1|ZNF174|ARID1A|FZR1|TCF7L1|PTPN14|KPNA7|ARHGAP17|…	http://amigo.geneontology.org/amigo/term/GO:0005654
ATP binding	Gene Ontology	GO:0005524	190	1275	6.33884e-13	5.80511e-10	ZRANB3|DARS|PRKAG2|PLK5|ATP2C1|ATP6V1B2|DCK|HKDC1|GRK2|GRK3|FGR|ROR2|NAV3|LIG1|IRAK3|LYN|SRPK2|PIP4K2A|PIP4K2C|AURKA|ERBB2|ERBB3|ENTPD5|PCCA|ENTPD1|WRN|CENPE|WNK1|CAMK2A|WNK4|SMARCAL1|CSNK1G1|GUK1|MYO1A|FGFR2|TESK1|CSNK2A1|ITK|TWF2|ADCY1|BRSK1|STK33|KIF5A|UCKL1|STK11|PAK5|ACTA2|DCLK1|INO80|NUBPL|DHX30|TTLL1|SWAP70|SHPRH|NEK6|NEK4|PANK2|NEK2|PANK4|CHD7|DMC1|DDX50|CCT4|SRMS|PRKG1|TOP2A|KIF9|KIF6|PD…	http://amigo.geneontology.org/amigo/term/GO:0005524
plasma membrane	Gene Ontology	GO:0005886	301	2339	1.33748e-12	1.02072e-09	HIF3A|TLCD2|AOC3|SYTL1|FHIT|NISCH|DTNA|HYLS1|SELPLG|IFNAR2|ATP23|DNAJC1|LYPD8|KIRREL3|APLP1|ATP2C1|ADAM21|GPR37|SLC30A2|PLCH2|SPINT1|LGSN|CASS4|PTGER4|FMNL3|GRK2|MPP6|SLC43A2|SLC34A3|WIPF2|NSFL1C|MAGI1|PRKG1|GRIN1|SIRPA|BRCA1|GPR3|PRMT8|SYMPK|RAB5A|SHC2|RAB5B|ARL14EP|CRB1|LRP1|RAMP2|NEGR1|BAMBI|LPL|PALM|SPRED2|APCDD1L|KIRREL2|OSBPL3|OSBPL6|SIPA1L3|SMPDL3B|SYT9|SURF2|ADCY1|ZNF174|MBP|OR6T1|NRXN3|S…	http://amigo.geneontology.org/amigo/term/GO:0005886
integral component of membrane	Gene Ontology	GO:0016021	435	3697	1.61409e-12	1.05584e-09	TLCD2|PGAP3|GPAT4|ZDHHC19|ZDHHC18|IFNAR2|CD8A|MFAP5|JPH1|CCDC149|GABRB3|ARMH4|PTGER4|GPR182|PRNP|THSD7B|RNF112|SPTLC1|TMEM51|WRB|SIRPA|CPD|CRB1|SLC38A8|MUC4|FAM205C|OCA2|MUC13|TAS2R8|STARD3|CDS2|IL7R|NRSN2|ANO2|SFXN2|TMEM132E|TMEM132C|KCNMA1|TMTC1|MC3R|CHST8|BNIP1|TMEM74B|DNAJC1|SLC35B1|TYROBP|TMEM192|SIRPB2|SLC22A3|SLC18A3|GOSR1|CBARP|TMEM80|VAPB|SLC2A11|SLC4A4|LHFPL3|ITPRIP|TMEM259|SLC36A4|ASPH…	http://amigo.geneontology.org/amigo/term/GO:0016021
integral component of plasma membrane	Gene Ontology	GO:0005887	105	677	1.77584e-08	9.03509e-06	TSPAN10|TSPAN11|TSPAN12|TSPAN15|TSPAN17|IFNAR2|IFNAR1|MIP|GPR20|CEMIP2|RXFP1|MYMK|UPK1A|NTRK3|PROKR2|SLC26A10|CDH4|ERBB2|ERBB3|NPR2|CLCN1|HTR4|FLRT2|TSPAN4|TSPAN8|TSPAN9|FGFR2|PMEL|ADCY1|SLC2A3|GRM1|CDON|TLR9|NTSR1|CD151|MFSD12|SLC9A1|SYT13|TFRC|HRH3|HRH1|TRPM6|TRPM1|GRM3|SLC14A1|PLPPR3|SLC26A3|SLC26A4|SLC39A5|TYRO3|PLXNC1|KCNH4|KCNH2|KCNH8|TSPAN31|TMC4|TMC1|SORCS2|RET|TENM3|TENM2|TENM4|CLCA2|KCN…	http://amigo.geneontology.org/amigo/term/GO:0005887
endoplasmic reticulum	Gene Ontology	GO:0005783	96	607	3.18396e-08	1.45793e-05	AOC3|FAM213B|PSMF1|GPAT4|ZDHHC19|ZDHHC18|ERGIC1|FKBP7|MIP|ATP2C1|GPR37|DLG1|PRNP|UPK1A|CNPY2|MTMR9|SPTLC1|ARMC10|FAM172A|ENTPD5|WRB|FAM19A1|CCR10|CGRRF1|RINT1|TRAPPC9|DBH|ORMDL2|ORMDL3|ACSL6|NRXN1|RNF103|TLR9|CAVIN1|CYB5R4|ALG2|TMEM119|IFIT2|APOD|SLC9A1|KCNMA1|PNPLA7|PSMG1|KCNIP3|GHDC|CERS6|TMED6|PRKCD|INSIG1|BNIP1|LARS|KDELR1|VASH1|DNAJC1|ELOVL7|DDRGK1|VWF|ALKBH1|CD74|EHD4|LCLAT1|MSRB3|SLC36A1|P…	http://amigo.geneontology.org/amigo/term/GO:0005783
calcium ion binding	Gene Ontology	GO:0005509	90	560	4.48475e-08	1.76069e-05	TGM3|PPP3R1|MYL6|FKBP7|TNNC1|ATP2C1|FBLN7|CLSTN2|MYL9|CEMIP2|PKD1L3|FSTL4|RYR2|PRNP|FSTL3|CDH4|DOC2B|CRB1|CDH26|LPO|LPL|UMODL1|USP32|SYT9|KCNIP4|SYT5|FAT3|ZZEF1|FAT4|CABS1|NCALD|CETN3|PLCH2|SYT13|VIL1|ANXA11|CLSTN3|KCNIP3|FSTL5|EFEMP1|ASTN2|EPS15L1|HMCN1|SCUBE2|CDHR2|MELK|SNCB|EFCAB8|PCDH15|GUCA1A|EHD4|RET|TENM2|PRKCSH|PLA2G4B|MCTP1|TBC1D8|REPS1|DSG2|SRR|UNC13B|ADGRL3|LRP1|CLEC6A|CAPSL|LRP8|MYL6B…	http://amigo.geneontology.org/amigo/term/GO:0005509
positive regulation of transcription by RNA polymerase II	Gene Ontology	GO:0045944	125	872	4.61418e-08	1.76069e-05	SMARCC1|WWP2|ZDHHC19|MEIS1|CCNT2|PRPF6|RARA|SOX30|ZNF382|SIX4|ZNF148|SIX1|THRA|FOXF2|EDN1|RELB|BRCA1|CREB3|IRF2BPL|ABLIM3|GATA5|BMP7|NFAT5|BMP2|TCF7L1|CSF3|TCF15|CDON|MAVS|FOXK2|SKAP1|KAT2B|HIF1A|ZNF593|MED1|XRCC6|SOX18|SLC9A1|CHD7|EGR2|ASXL3|ZNF609|PPARGC1A|PPARGC1B|BCAS3|NEUROG3|MAFG|TOP2A|TCF7|SIRT7|TCF3|MLLT10|PAX5|STAT3|PAX9|NUFIP1|RPS6KA1|IRF1|ETV2|IRF7|ETV4|PRDM10|HOXD13|MEF2B|EBF4|SIX5|KD…	http://amigo.geneontology.org/amigo/term/GO:0045944
identical protein binding	Gene Ontology	GO:0042802	114	813	4.81549e-07	0.000161537	FHIT|NISCH|OAT|APLP1|APLP2|SLC30A2|RYR2|SMG9|MKLN1|RELB|PIP4K2C|MAPRE2|ERBB2|ERBB3|NPR2|OIP5|HK1|SH3GLB2|KIRREL2|MIPOL1|SHMT2|PMEL|SYT9|ADRA1D|HCN2|PPFIBP2|SFN|GRB7|CAVIN1|RASSF3|ANO2|MX1|DCP1A|MAT2A|IFIT3|FAM161A|TIRAP|DCTD|GMDS|ATP5IF1|FOXJ2|KIF9|RNF41|DEUP1|GARS|NUFIP1|GSTO2|TAF5|SNCAIP|PPP5C|TNFAIP3|GPX4|RBCK1|VWF|ATXN1|PRNP|TCERG1|NAPEPLD|SLC4A4|CD6|TMEM38A|STAT6|TEK|STAT2|NLRP3|DESI1|TPM2|T…	http://amigo.geneontology.org/amigo/term/GO:0042802
metal ion binding	Gene Ontology	GO:0046872	151	1164	4.93889e-07	0.000161537	PTGS1|TGM3|TGM6|ELOF1|PCCA|ATP23|ZYX|ZNF143|ZFYVE19|ZNF382|TYROBP|ZNF148|DEAF1|ZC3H10|RNF112|ZC3H14|TYRP1|OIP5|EXT1|RNF220|ABLIM3|RFNG|TESK1|ADCY1|ZNF174|RNF181|ERI3|NRXN1|ZGPAT|ZNF567|ITGB1|RPL37A|MBLAC2|GNAO1|ITGA3|DTD1|IMPAD1|BAZ2A|SHPRH|JADE2|YPEL5|CHD3|EGR2|KCNMA1|TKT|TIMM13|TNS3|EBF4|TNS1|PDE5A|RNF227|PDLIM5|SIRT7|RPH3AL|RAD50|PHRF1|MLLT10|PRKCD|ZNF25|RNF41|PHF24|STT3A|APLF|TNK2|ZNF613|ZNF6…	http://amigo.geneontology.org/amigo/term/GO:0046872
actin cytoskeleton	Gene Ontology	GO:0015629	36	156	5.5656e-07	0.000169899	ACTA2|ARHGAP32|VIL1|ALG2|MYO1D|MYO1A|CORO1C|FGR|ABL1|CRK|SWAP70|FYB1|SRCIN1|FLT1|RARA|SAMD14|FILIP1|AVIL|KNTC1|TPM2|TPM1|RAB22A|ABCB4|PPP1R9B|RAB5A|KLHL17|C26H10orf90|ABLIM3|CAPG|PKNOX2|TAF5|ZNF174|STOML2|TTC17|MYO19|SPPL2B	http://amigo.geneontology.org/amigo/term/GO:0015629
Endocytosis	KEGG PATHWAY	bta04144	48	246	6.273e-07	0.000179525	SNX1|EHD4|SNX5|RAB4A|CLTB|EGFR|ASAP3|CLTA|DNM2|CHMP3|IQSEC3|SMURF1|ARAP2|ARAP1|VPS25|STAM2|SNX4|GRK2|GRK3|RAB22A|TFRC|FAM21A|CXCR4|VTA1|TGFBR1|RAB5A|RAB5C|RAB5B|HGS|RNF41|EPN2|SH3GLB2|AGAP1|AGAP2|PRKCZ|ACAP2|EPS15L1|FGFR2|VPS26A|RAB31|KIF5A|PIP5K1B|WIPF2|WIPF1|ARF1|ASAP1|ASAP2|VPS4A	http://www.genome.jp/kegg-bin/show_pathway?bta04144/bta:539150%09red/bta:513902%09red/bta:506187%09red/bta:506430%09red/bta:506374%09red/bta:507722%09red/bta:281736%09red/bta:505336%09red/bta:505206%09red/bta:522241%09red/bta:338058%09red/bta:282682%09red/bta:511273%09red/bta:617385%09red/bta:523797%09red/bta:512029%09red/bta:511889%09red/bta:282136%09red/bta:282382%09red/bta:786925%09red/bta:510…
membrane	Gene Ontology	GO:0016020	76	482	9.31503e-07	0.000250903	ITGB1|MX1|TMOD1|ALG2|PEAR1|DNM2|MGLL|TM9SF4|PCSK4|PCSK5|DOCK2|ARFRP1|OSBPL3|AGK|VDAC1|B9D1|TMEM86B|POFUT1|GCNT7|RPL7A|GCNT1|PPM1B|SNX11|LYPD1|TMEM19|GRK2|TRARG1|PFKP|PNPLA2|CYB5D2|PPM1A|MTMR9|ARHGDIA|REEP1|MTMR6|TMEM30B|OGFR|PCMTD2|ABHD16B|TGFBR1|STK11|MTMR10|ARL6IP5|PLEKHA3|CREB3|TTC8|PPP2R2B|ABR|IRGC|VEGFA|OSBPL2|CORO2B|NDUFAF2|OSBPL6|OSBP2|OSBPL10|RAB21|EXOC6|OSBPL5|HEXA|RGP1|YRDC|XKR9|TMEM163…	http://amigo.geneontology.org/amigo/term/GO:0016020
endoplasmic reticulum membrane	Gene Ontology	GO:0005789	64	384	1.31162e-06	0.00033366	PTGS1|GGCX|GPAT4|FMN1|VAPB|FA2H|CYP17A1|JPH1|SCAP|PSENEN|CLSTN3|TMED6|HERPUD1|SLC9A1|UCHL1|NFE2L1|RDH5|ASPH|DNAJC14|TKT|TBC1D20|PNPLA7|REEP1|SPINK5|SURF4|HSD17B6|REEP6|WRB|PLPP2|BECN1|EXT2|CREB3|ARL6IP5|CHRM3|RTN1|RTN2|SCD5|TMEM147|UBXN4|IRGC|HPN|OCA2|PIGZ|MX1|OSBPL6|TMEM41B|PMEL|TMEM67|RAB21|PAFAH2|KDELR1|PIGW|YIPF5|CDS2|G6PC|TMEM50B|GULO|AGPAT5|RDH10|STX17|DDRGK1|STARD3|TLR9|CALR3	http://amigo.geneontology.org/amigo/term/GO:0005789
cell surface	Gene Ontology	GO:0009986	55	325	4.7681e-06	0.00114911	CD74|ATP5F1B|ELANE|CD58|EGFR|AOC3|LRFN3|SLC4A4|ADAMTS15|NGFR|HCST|GPR37|CLSTN3|TEK|TGFBR1|GLDN|TYROBP|PRNP|UPK1A|SULF1|CLSTN2|TNS1|NRADD|ATP5IF1|ITGB1|SCUBE2|APMAP|PDGFC|CD63|NLGN1|CD44|RAMP2|LPL|RER1|HPN|GPC6|SERPINF2|TSPAN8|CD8B|FGFR2|TYRO3|KCNH5|CNTN2|BMP2|ZPLD1|KCNH2|RTN4RL1|SLC7A11|NRXN1|FGL2|ADTRP|UMODL1|PTPRK|MELTF|SLC1A3	http://amigo.geneontology.org/amigo/term/GO:0009986
SH3 domain binding	Gene Ontology	GO:0017124	20	66	6.54519e-06	0.00149852	RUFY2|EVL|AFAP1L1|SIRPA|DAB2IP|FMN1|DRD4|DNM2|REPS1|CASP9|ELMO1|OSTF1|PTPN6|MYPN|PTPN12|ABL1|CRK|VASP|ADAM9|LYN	http://amigo.geneontology.org/amigo/term/GO:0017124
actin filament binding	Gene Ontology	GO:0051015	35	173	1.00321e-05	0.00218747	TMOD1|MYH15|MYH14|MYO1D|EGFR|MYO1A|CORO1C|TNNC1|ABL1|ADD3|SYNE2|MISP|MYL9|SAMD14|NEBL|FMNL2|AVIL|TLN2|TPM2|TPM1|TLN1|VIL1|CTNNA2|PPP1R9B|KLHL17|FERMT1|ABLIM3|CORO2B|CORO2A|CAPG|PKNOX2|CTNNA3|TWF2|MYO19|MYO10	http://amigo.geneontology.org/amigo/term/GO:0051015
positive regulation of cell migration	Gene Ontology	GO:0030335	31	144	1.1024e-05	0.00228256	CDH13|EGFR|RET|INSR|CBLL1|LAMB1|CCAR1|FLT1|STAT3|CASS4|FGR|NTRK3|VIL1|EDN1|LYN|ITGB1|TGFBR1|SH3RF2|DDRGK1|ARHGEF39|MGAT5|SYNE2|ROR2|RACK1|BMP2|SEMA3G|LRRC15|FAM107A|GRB7|COL1A1|ELP6	http://amigo.geneontology.org/amigo/term/GO:0030335
protein phosphorylation	Gene Ontology	GO:0006468	44	245	1.14651e-05	0.00228256	SCYL2|STKLD1|PRKAG2|PLK5|NPR2|PRKAA1|BMPR1B|RARA|NEK4|SIK2|CDK12|GRK2|GRK3|CDK14|ADCK1|PDK2|PRKG1|TRPM6|PRKRA|DAPK2|BRAF|TGFBR1|RASSF2|ULK4|CAMK2D|CDC25B|MYLK4|WNK1|PDIK1L|WNK4|MAP3K19|MNAT1|TESK1|CSNK2A1|RPS6KA1|DCLK1|CSNK1A1|BRSK1|GLYCTK|CDK2|STK33|CDK4|STK35|AATK	http://amigo.geneontology.org/amigo/term/GO:0006468
negative regulation of transcription by RNA polymerase II	Gene Ontology	GO:0000122	87	625	1.35636e-05	0.00258781	SMARCC2|ELANE|WWP2|ZNF8|SCRT2|RARA|SOX30|ZNF148|DNMT1|DEAF1|SIX1|THRA|EDN1|RELB|MLIP|SP3|IRF2BPL|BMP2|WDTC1|ZNF174|ARID1A|ZBTB21|DNMT3B|FOXK2|MED1|SOX18|TIMELESS|NEUROG3|KCNIP3|DLG1|SIRT7|TCF3|STAT6|MIER2|PAX5|CUX1|PRDM16|ZNF25|PRDM14|NR0B2|ZNF296|HES5|TCERG1|TLE4|DACT1|NCOA2|FNIP1|NANOG|NOC2L|SLA2|DNAJB5|MYT1L|RIF1|RBL1|TCFL5|ASCL3|DAB2IP|RXRA|ARID5B|JDP2|NRARP|LEP|CDK2|HIVEP1|OVOL2|SIM2|NPAS1|D…	http://amigo.geneontology.org/amigo/term/GO:0000122
DNA binding	Gene Ontology	GO:0003677	75	517	1.52889e-05	0.00271907	HIF3A|BRCA1|HMGN2|SOX14|NPAS2|INO80|ERCC6|TTF1|DTD1|MED1|PPP1R8|POLR1E|SPZ1|SCRT2|ZMAT4|BRIP1|SWAP70|HOXD11|SHPRH|POLR3H|OTUD7A|SIM2|ZNF143|DNA2|STAT3|DHX58|NUSAP1|ZNF148|DNMT1|TIMELESS|PPARGC1A|CRY2|POLR1A|LIG1|NR5A1|NABP2|HMG20B|SURF6|EDF1|CERS6|TCF7|NACA|SMARCB1|TSHZ2|PBRM1|POLR2E|MCM6|POLR2A|RTF2|POLR2L|RTEL1|ENDOV|ZEB2|TRNP1|THAP2|TAF4|NEUROD4|TAF12|THAP8|ARID1A|TAF1D|HOXD12|ZNF280B|TNFAIP3|…	http://amigo.geneontology.org/amigo/term/GO:0003677
chromatin binding	Gene Ontology	GO:0003682	56	349	1.54391e-05	0.00271907	SMARCC2|SMARCC1|AUTS2|PRKAA1|EGFR|KAT2B|ERCC6|TLE4|SFMBT1|ERG|OVOL2|WDR82|FABP1|DHX30|CCNT2|BCAS3|NCOA2|NANOG|HCFC2|SAMD11|EGR2|ASXL3|SOX14|SIX1|MEIS1|PWWP2A|RELB|TOP2A|PCNA|HOXD13|SIRT7|NFAT5|TSHZ2|BAHCC1|SP3|CREB3|EPOP|BAHD1|KAT2A|SATB1|CITED2|SSBP1|SHMT2|TRIM66|ARID3A|RCC1|NFIA|POLR1A|JDP2|TCF7L1|DNAJC2|STAT5B|MED1|MBD3|PBRM1|PCLAF	http://amigo.geneontology.org/amigo/term/GO:0003682
neuron projection	Gene Ontology	GO:0043005	38	202	1.8068e-05	0.00306419	SMN2|CDH13|GHRH|STMN1|CHAT|STMN3|NRSN2|MYO1D|MAP4|TENM4|GABBR2|CACNA1A|ARF1|ATP13A2|CHRNB4|SYT13|RNF112|SLC6A12|GRIN1|OPRD1|BRAF|RAB21|CAMK2D|CAMK2A|CHRNA7|EPHA10|GABRB3|SHANK2|SHANK1|ATCAY|CXADR|KIF1A|GLRA3|FAM107A|STON2|GRIP1|MYO10|SLC1A3	http://amigo.geneontology.org/amigo/term/GO:0043005
intracellular membrane-bounded organelle	Gene Ontology	GO:0043231	45	259	1.89492e-05	0.00309887	ANKFY1|EHD4|AGK|TLN2|PHLPP2|PRKCSH|SLC30A2|FAM241B|CEMIP2|SYT13|STAM2|RDH5|CYP2B6|SLCO5A1|SLC16A10|DSG2|ATP6V1B2|MISP|LIPA|RAB5B|ARL14EP|LIPK|LIPJ|ZNF365|EPN2|OSBPL2|OSBPL3|LIPN|OSBPL6|OSBP2|OSBPL10|CNNM2|BMP2|PTPRK|OSBPL5|CEP131|CYB5B|RND2|STON2|SULT2B1|FKBP1A|NOV|CMTM6|PPIB|ASAP3	http://amigo.geneontology.org/amigo/term/GO:0043231
positive regulation of gene expression	Gene Ontology	GO:0010628	37	195	1.96499e-05	0.00310266	ACTA2|IL7R|DNMT1|KPNA7|MED26|TMEM119|MED1|AMH|FSHB|MT3|ATP13A2|NTRK3|TFRC|STOX1|NR5A1|DNMT3B|ERBB3|TGFBR1|RAB3GAP1|HMGA2|HGS|OSR2|RAMP2|HPN|TNC|OCLN|GCGR|RPS6KA2|ADTRP|CNN2|MUSTN1|PDE2A|TERF2|BRAF|NR0B2|SH3PXD2B|FGF22	http://amigo.geneontology.org/amigo/term/GO:0010628
protein homodimerization activity	Gene Ontology	GO:0042803	74	514	2.17688e-05	0.00332264	GRPEL2|COMMD1|TMEM192|VIL1|PSMF1|SKAP1|RBPMS2|VAPB|GGCT|TNNC1|SNX1|TENM4|UPB1|IKZF3|PANK3|STAT3|DCK|VPS25|PLEK|SDCBP2|RDH5|TPM2|TPM1|HM13|NECTIN3|TKT|TFRC|NOD1|FICD|IRAK3|PRKRA|SYNDIG1|CST7|TOP2A|TYRP1|PRMT8|PDGFC|EXT2|TCF3|BARD1|WRN|DAB2IP|CLCN1|DUPD1|CREB3|SRR|FXR1|LPL|VEGFA|NR0B2|SERPINF2|MLX|FGFR2|SHMT2|RACK1|EXT1|SPPL2B|KCNH2|ZNF174|SCARB2|SUPV3L1|CEP131|PDK2|PDE2A|TERF2|ADRB2|CHRNA7|CUBN|FK…	http://amigo.geneontology.org/amigo/term/GO:0042803
zinc ion binding	Gene Ontology	GO:0008270	90	664	2.38966e-05	0.00352976	TIMP3|CPD|CA9|OTUD7A|DNMT1|MIB2|THRA|PITRM1|ZSWIM9|MYT1|BRCA1|NR5A1|USP39|MSRB3|GATA5|SHMT2|SMPDL3B|VAT1|KAT7|ZZEF1|TRIP4|NR3C1|MMP11|MMP19|ZNF593|USP49|ZFR2|DCTD|UTRN|SF3A2|SF3A3|RARA|LIN28A|CA12|POLR2L|TRIM41|TNFAIP3|PDE6G|ALKBH8|VAT1L|TRIM7|NAPEPLD|ZFHX3|ADAMTS15|TRIM58|IKZF4|TRIM52|DHX58|ZNF385B|CPXM2|ZNF622|MYT1L|BSPRY|TET1|RXRA|DTNB|DTNA|RNF24|TRIM63|TRIM66|POLR1A|GDA|HIVEP1|DTX4|TRIM71|C3H…	http://amigo.geneontology.org/amigo/term/GO:0008270
synapse	Gene Ontology	GO:0045202	44	254	2.48277e-05	0.00355269	LIN7A|SNTB2|CYFIP2|DARS|CELF6|TSPOAP1|MX1|AGRN|CHAT|DNM2|GAD2|RPL7A|LYPD1|CACNB1|NLGN1|GRK2|CHRNB4|PSMA3|TPGS1|MYPN|HRH3|HRH1|GRIN1|GRM7|MAP1B|STAC3|RPS21|CHRM2|VCP|HTR4|CHRNA7|DTNB|GPC6|DTNA|HCRT|GABRB3|RPL19|NUFIP1|APBA1|CSPG5|GLRA3|SYT13|FAM107A|PAK5	http://amigo.geneontology.org/amigo/term/GO:0045202
protein dephosphorylation	Gene Ontology	GO:0006470	23	94	2.66358e-05	0.00369592	PPP2R1B|PPP3R1|STK11|PPP4R1|PPP4R2|DUSP22|SDHAF2|PPM1B|PPM1A|PPM1M|PPM1H|DUSP5|DUSP7|DUSP6|CTDSP2|DUPD1|PP2D1|PHLPP2|PTPRG|PTEN|PPP2R5E|PTPRK|PTPRH	http://amigo.geneontology.org/amigo/term/GO:0006470
melanosome	Gene Ontology	GO:0042470	19	68	2.85634e-05	0.00384682	ITGB1|TYRP1|CAPG|CD63|RAB5C|DNAJC5|P4HB|CCT4|RAB5A|SERPINF1|ATP6V0A1|SND1|ANXA11|FASN|ATP6V1B2|BSG|PPIB|PMEL|YWHAE	http://amigo.geneontology.org/amigo/term/GO:0042470
membrane raft	Gene Ontology	GO:0045121	27	123	2.95122e-05	0.00386104	EFHD2|PPP2R1B|EGFR|TGFBR1|RET|NTSR1|SULF1|VDAC1|FYB2|DLG1|TEK|SLC9A1|FAS|S1PR1|PRNP|SGCA|LYN|ITGB1|TRAF2|RAB5A|HK1|ARID3A|CXADR|ADCY1|STOML2|STX12|GRIP1	http://amigo.geneontology.org/amigo/term/GO:0045121
sensory perception of sound	Gene Ontology	GO:0007605	24	102	3.09762e-05	0.00394	MYO3A|MYH14|MYO1A|KCNMA1|CNTN5|LHFPL3|SLC52A3|CHD7|PJVK|CACNA1D|SIX1|TPRN|NIPBL|NAV2|MARVELD2|GRM7|WRB|OTOGL|POU4F3|SLC26A5|EPS8L2|HEXA|COL1A1|SLC1A3	http://amigo.geneontology.org/amigo/term/GO:0007605
receptor complex	Gene Ontology	GO:0043235	31	155	3.79091e-05	0.00469151	ERBB2|EGFR|RET|BMPR1B|GPR37|FLT1|TEK|NTRK3|LRP1B|OSMR|GRM7|PTPRN2|ERBB3|TGFBR1|NLGN1|NBR1|RXRA|RAMP2|MERTK|EPHA10|GPR20|FGFR2|TYRO3|LRP1|KCTD16|LRP8|IL27RA|INSR|GFRA4|ADRB2|GFRA1	http://amigo.geneontology.org/amigo/term/GO:0043235
nervous system development	Gene Ontology	GO:0007399	22	90	3.9986e-05	0.00481832	SMN2|NRSN2|POFUT1|NTRK3|NAV1|UTP11|NAV2|FGF14|ERBB3|TGFBR1|SMARCB1|PLPPR1|IRF2BPL|MERTK|IGF2BP3|TYRO3|RBFOX3|CSPG5|GFRA4|GFRA1|KIF1BP|INA	http://amigo.geneontology.org/amigo/term/GO:0007399
cell migration	Gene Ontology	GO:0016477	32	165	4.81291e-05	0.00565085	MERTK|PTK6|TSPAN11|SKAP1|FOXE1|CD151|LAMB1|FLT1|AVL9|CASS4|FMNL2|S1PR1|PRSS37|TNS3|PPP1R9B|ITGB1|DOCK1|CD63|LAMA5|ATRN|BAMBI|GPC6|NDEL1|TYRO3|MISP|CORO1C|NTN4|TNFAIP3|RND2|PTPRK|ELMO1|ASAP3	http://amigo.geneontology.org/amigo/term/GO:0016477
early endosome membrane	Gene Ontology	GO:0031901	18	65	5.06851e-05	0.00575357	ANXA1|RAB21|SNX1|PLPP2|SNX5|RAB5C|RAB4A|SYNDIG1|SORCS2|SNX4|EGFR|HGS|NAPEPLD|OSBPL6|TMEM163|WDR81|VAMP8|CMTM6	http://amigo.geneontology.org/amigo/term/GO:0031901
perinuclear region of cytoplasm	Gene Ontology	GO:0048471	61	411	5.1517e-05	0.00575357	CYB5R4|FXR1|CYFIP2|ALG2|PSMF1|EGFR|MX1|EHD4|HCRT|ABL1|APLP1|SLC30A7|CCNT2|ITGB1BP1|ANGEL1|DLG1|APOD|LPXN|GSDMA|ARF1|RAB4A|TRARG1|EIF3G|TFRC|AURKA|MTMR9|LYN|PRKRA|ITGB1|KCNS2|PRKCD|RNF41|CASC3|MTPN|NDOR1|VPS4A|DGKI|APC2|PDE4D|MEX3D|SPINK5|CHERP|RACK1|VCP|AKAP6|TWF2|KCNH2|VAMP8|FBXL5|SYT5|PDE2A|SNAP47|TMEM192|STK33|ATP6V0A1|ARHGAP10|MT3|PCLAF|SEC31A|PPIB|SLC1A3	http://amigo.geneontology.org/amigo/term/GO:0048471
glutamatergic synapse	Gene Ontology	GO:0098978	38	215	5.90593e-05	0.00643887	PPP3R1|SHANK1|SORCS3|LRFN3|PPM1H|CLSTN2|DLG1|CACNA1A|NLGN1|CACNB4|ARHGAP22|DGKI|NAPB|DLGAP4|GRM1|GRM3|ITGB1|GRID2|LRRC4|FXR1|ABR|UNC13B|ADGRL3|ABLIM3|ABHD6|NRP2|RGS14|APBA1|ADCY1|CSPG5|DRD4|ATAD1|NRXN1|PLG|SNAP47|PTPRD|GRIP1|SYN3	http://amigo.geneontology.org/amigo/term/GO:0098978
nuclear body	Gene Ontology	GO:0016604	39	226	7.47843e-05	0.00796366	BRCA1|PTK6|MKNK2|CDKN1A|DSN1|INO80|ZFHX3|IMPAD1|MED7|GNL3|ABL1|IKZF4|ITGB1BP1|TRIM52|RAB8B|PTPN23|HCFC2|FAS|AFF3|RNF112|CREBRF|EYA1|PCNA|NCOA2|UBOX5|RIF1|ARIH1|SIM2|DHX8|NBR1|CREB3|BMI1|LARS|RGS14|SH3BGRL3|TERF2|STK35|TRIP4|HIVEP1	http://amigo.geneontology.org/amigo/term/GO:0016604
neuronal cell body	Gene Ontology	GO:0043025	30	156	9.30737e-05	0.00968601	NRSN2|MYO1D|PRKAA1|CNTN2|PMM1|APOD|PPP1R1B|PJVK|CACNA1A|ATP13A2|GRIN3B|MBP|MAP1B|PDYN|CREB3|SRR|FXR1|HPN|KCNB2|RACK1|KIF5A|SYT5|NRXN1|SNAP47|SNCB|PDE1B|GABRD|MYO10|PTPRK|SLC1A3	http://amigo.geneontology.org/amigo/term/GO:0043025
multicellular organism development	Gene Ontology	GO:0007275	32	172	9.54673e-05	0.00971433	WNT3A|ERBB2|MMP11|EGFR|SPRED2|INSR|FLT1|TEK|FSTL4|FSTL5|NTRK3|RELN|LBH|SPINK5|EYA3|EYA2|EDF1|ERBB3|ODF4|HEMGN|EBF4|RET|MERTK|EPHA10|FGFR2|TYRO3|DKK3|GPX4|PPDPF|EBF1|WDR18|GADD45B	http://amigo.geneontology.org/amigo/term/GO:0007275
site of double-strand break	Gene Ontology	GO:0035861	15	50	9.96754e-05	0.0097856	CNTD1|SAMHD1|RFWD3|RIF1|RAD50|TIMELESS|RPA2|SMARCAL1|SIRT7|VCP|HELB|WDR70|APLF|SLF1|SHLD1	http://amigo.geneontology.org/amigo/term/GO:0035861
phagocytosis	Gene Ontology	GO:0006909	14	44	0.000100442	0.0097856	ANXA1|ELANE|LRP1|RAB5A|VAV1|CDC42SE2|LEP|TM9SF4|PRTN3|MERTK|DNM2|ABL1|ANXA11|TYRO3	http://amigo.geneontology.org/amigo/term/GO:0006909
axon	Gene Ontology	GO:0030424	32	173	0.000104896	0.0100066	SMN2|PRKAA1|MYO1D|RET|MX1|LRFN3|INSR|SEPT8|DNM2|CHL1|KCNA4|GAD2|NTRK3|SYT13|CTNNA2|BSG|SEPT11|GRM3|RAB5A|MTPN|ABR|ADGRL3|KIRREL3|GARS|NRP2|KIF1A|FXR1|FEZ1|SYT5|GABRD|PTPRK|HEPACAM	http://amigo.geneontology.org/amigo/term/GO:0030424
protein binding	Gene Ontology	GO:0005515	38	224	0.000125168	0.0116969	PABPC1|PPP4R1|STXBP1|SLC4A4|NPHP1|CLTA|CLTB|RAB5A|GNAT3|CPSF3|IKZF3|NCALD|ARF1|GRK2|UPK1A|PRNP|DNAJC14|NR5A1|MBP|ATP5IF1|OS9|BECN1|POLR2E|MTPN|LPL|POLR2A|TRAPPC9|TNK2|MFAP5|DNAJC5|ATP5F1A|ATP5F1B|PLG|SNAP47|STX12|COL1A1|GUCA1A|PPIB	http://amigo.geneontology.org/amigo/term/GO:0005515
centrosome	Gene Ontology	GO:0005813	55	375	0.000153569	0.0140266	CCDC61|ERC1|KAT2B|KAT2A|BBS4|KIAA0586|CCDC15|POLR3H|FAM161A|ZFYVE19|NEK2|POC1A|DISC1|CEP85|HAUS5|CETN3|CCT4|HAUS1|ENTR1|STOX1|AURKA|RELB|TPGS1|EYA3|PCNA|YPEL5|CCDC38|SSNA1|WRN|CDC25B|HASPIN|C26H10orf90|HYLS1|NDEL1|CCDC8|EEF1AKMT3|ZFYVE26|TMEM67|RGS14|CEP170|BRSK1|FEZ1|SFI1|CCNJL|CDC14B|B9D1|TUBG1|CDK2|TUBG2|TRIP4|SPPL2B|PDE4D|TGIF2|SLF1|DYNC1LI1	http://amigo.geneontology.org/amigo/term/GO:0005813
nucleolus	Gene Ontology	GO:0005730	74	551	0.000156226	0.0140266	CPT2|CDKN1A|HELB|ERCC6|HABP4|ZNF593|MED1|RBBP5|WDR82|NOP16|ABL1|PDCD11|ARL4D|MOB1B|PA2G4|XRCC6|GNL3|SDHAF2|RPL7A|NUSAP1|CHD7|FILIP1|DDX50|NOC2L|SIX1|ZNF622|PTPN6|FANCG|WRN|UTP11|SIRT7|HINT2|MAGI1|BRWD1|ZCCHC7|RPL26|SURF6|EDF1|SRPK2|TCOF1|SAPCD2|ARL14EP|ENDOV|REXO4|CHD3|CEP85|SNAPC1|OLA1|RTF1|PYM1|MXI1|GCFC2|AGTPBP1|RPL19|TRIM41|MIDN|SMG6|DDX21|WDR18|ETV4|METTL1|CDKN2AIPNL|MAPKBP1|ADARB2|CDC14B|NR…	http://amigo.geneontology.org/amigo/term/GO:0005730
mitochondrion	Gene Ontology	GO:0005739	97	774	0.00016606	0.0146228	AGK|NCBP1|PCCA|FTMT|PYCR1|TAT|DCK|BLOC1S1|HKDC1|GSDMC|PET117|LIG1|PITRM1|ARMC10|MRPL35|FAM210B|HK1|CAMK2A|OPA3|ABHD6|SHMT2|MRRF|HIGD2A|ETNPPL|PAK5|ATP5IF1|CAVIN1|FOXK2|NDUFAF2|NUBPL|SFXN2|DHX30|COX6B1|MSRA|IFIT3|SMURF1|SDHAF2|USP48|AGPAT5|PPARGC1B|DISC1|KIF1BP|MTRF1|SNPH|ECSIT|STARD3|ACO2|MCCC2|PTCD3|SARDH|GPX4|CRLS1|TXNRD1|ALKBH1|CPT2|SESN2|MSRB3|STXBP1|NDUFAF1|CCR7|CHCHD10|VDAC1|NDUFAF8|HINT2|G…	http://amigo.geneontology.org/amigo/term/GO:0005739
Calcium signaling pathway	KEGG PATHWAY	bta04020	35	203	0.000172454	0.0148994	PPP3R1|ASPH|EGFR|NTSR1|PLCE1|TNNC1|VDAC1|RYR1|CACNA1A|RYR2|CACNA1D|ITPKA|HRH1|GRIN1|GRM1|ERBB2|ERBB3|CAMK2D|MYLK4|CXCR4|CHRM3|CAMK2A|CHRM2|HTR4|CHRNA7|TACR2|ADCY1|ADRA1D|ADCY2|GNAS|PDE1C|ADRB2|GRIN2D|PDE1B|PTAFR	http://www.genome.jp/kegg-bin/show_pathway?bta04020/bta:509486%09red/bta:615813%09red/bta:532713%09red/bta:519037%09red/bta:317708%09red/bta:539543%09red/bta:282321%09red/bta:526211%09red/bta:518283%09red/bta:530719%09red/bta:282648%09red/bta:282119%09red/bta:785655%09red/bta:282178%09red/bta:100336579%09red/bta:281793%09red/bta:528416%09red/bta:281685%09red/bta:407217%09red/bta:540485%09red/bta:…
oxidation-reduction process	Gene Ontology	GO:0055114	70	516	0.000178609	0.0151454	PTGS1|AOC2|MTHFD2L|CBR1|SRXN1|FTMT|MSRB3|DOHH|CYP17A1|GRHPR|20ALPHA-HSD|ADO|MOXD1|PYCR1|GULO|AKR1C3|DUS1L|SMOX|JMJD4|SDR16C5|AKR1C4|DHRS7|RDH5|CYP2B6|MGC127133|CBR3|RNLS|SDR9C7|FASN|CYP27B1|HSD17B1|BDH1|SUOX|HSD17B6|TXNRD1|FAM213B|TYRP1|SOD3|GFOD1|DHRS11|P4HB|GAPDHS|SCD5|LPO|ALDH6A1|NDOR1|IMPDH1|CHDH|AKR1B1|AOC3|JMJD7|DBH|VAT1|CYB5R4|CYP4A11|BMP2|MPO|PCYOX1L|FA2H|MSRA|PRODH2|RDH16|SARDH|RDH10|GPX…	http://amigo.geneontology.org/amigo/term/GO:0055114
regulation of cell population proliferation	Gene Ontology	GO:0042127	23	109	0.000184092	0.0153265	PTGS1|SLC7A11|PF4|FA2H|STAT6|STAT3|STAT2|FGR|SRMS|LYN|PPP1R9B|ANXA1|LAMA5|TCFL5|MAFG|TRNP1|DBH|CNN2|HOXD13|STAT5B|STAT5A|BRAF|RNF126	http://amigo.geneontology.org/amigo/term/GO:0042127
basolateral plasma membrane	Gene Ontology	GO:0016323	24	117	0.000195272	0.015967	SLC4A11|LIN7A|MYO1D|MYO1A|EPB41|SLC4A4|WASF2|TFRC|NOD1|MARVELD2|SLC26A10|ANXA1|SLC14A1|CD44|CHRM3|NAIP|LRP1|SLC26A5|FRMPD2|SLC39A5|CTNNA2|CXADR|CNNM2|SLC22A5	http://amigo.geneontology.org/amigo/term/GO:0016323
positive regulation of kinase activity	Gene Ontology	GO:0033674	15	54	0.000203321	0.0163334	ERBB2|ERBB3|TEK|EGFR|CD74|RET|NTRK3|INSR|ZNF622|MERTK|EPHA10|MOB1B|FGFR2|TYRO3|FLT1	http://amigo.geneontology.org/amigo/term/GO:0033674
focal adhesion	Gene Ontology	GO:0005925	26	133	0.000211004	0.0166584	EVL|LPXN|ITGB1BP1|SYNE2|UBOX5|TEK|CASS4|AVIL|TLN2|TLN1|ABCB4|TNS3|TNS1|MAPRE2|ITGB1|ARL14EP|FLRT2|NPHS1|CORO2B|VASP|MISP|FAM107A|FERMT1|GRB7|TNS4|ASAP3	http://amigo.geneontology.org/amigo/term/GO:0005925
adult behavior	Gene Ontology	GO:0030534	10	25	0.000222467	0.0172657	BBS1|NR4A3|BBS4|NRXN1|SLC7A11|PAX5|TPGS1|SHANK2|SHANK1|MAFG	http://amigo.geneontology.org/amigo/term/GO:0030534
peptidyl-tyrosine dephosphorylation	Gene Ontology	GO:0035335	20	89	0.000232312	0.0177293	PTPRN2|PTPN23|PTPRK|PTPN12|DUPD1|CDC14B|PTPN14|PTPRG|PTEN|PTPRD|EYA2|CDC25B|DUSP5|MTMR6|DUSP7|DUSP6|EYA1|PTPN6|EYA3|PTPRH	http://amigo.geneontology.org/amigo/term/GO:0035335
Golgi apparatus	Gene Ontology	GO:0005794	82	639	0.000266167	0.01998	CD74|PTGS1|TEPSIN|STMN3|PRNP|PLEKHA3|ZDHHC19|ZDHHC18|HABP4|ARFRP1|KCNIP3|SNX1|FASN|SRGN|SLC30A7|ATP2C1|DCLRE1C|SPATA16|DLG1|TMED6|EXT1|B3GNT2|TM9SF4|FMNL3|ARF1|ST3GAL4|SLA2|ZNF622|SLC38A10|AOC3|PRKG1|PSMG1|GLT8D1|COL26A1|MGAT5B|LYN|B4GALT2|DNM2|CST7|DPP7|JAKMIP2|RASSF2|BECN1|EXT2|ST3GAL5|RAB3GAP1|ATP8A2|CD44|STX16|UNC13B|RAB6A|NAPEPLD|GPSM1|APC2|RNF24|USP32|ABO|CEP85|SIPA1L3|PMEL|TRAPPC9|OSBPL11|…	http://amigo.geneontology.org/amigo/term/GO:0005794
RNA binding	Gene Ontology	GO:0003723	59	422	0.000279464	0.0206398	SMN2|DHX8|RPL26|CASC3|RPS15|PABPC1|RPL7|RBMS2|CPSF7|PUS3|SMARCE1|HNRNPH3|HELB|NIP7|PDCD11|CPSF3|IFIT2|PRPF6|DNAJC17|RPL7A|AQR|DDX21|DDX50|DNMT1|PPARGC1A|PPARGC1B|SON|DARS|ZC3H14|SF3A3|ZCCHC3|EYA1|MAGOH|SURF6|BRCA1|MRM1|ZC3H10|BARD1|SMNDC1|LSM7|PRDM14|RPUSD4|SNU13|SND1|PYM1|CELF6|SNRPF|RPL19|API5|RBM42|SAMHD1|PPP5C|DHX30|LARP4B|GRB7|CNOT4|PNO1|RBM28|CHERP	http://amigo.geneontology.org/amigo/term/GO:0003723
Oxytocin signaling pathway	KEGG PATHWAY	bta04921	28	152	0.000290933	0.0207939	PPP3R1|GNAO1|CDKN1A|PRKAG2|EGFR|PRKAA1|MYL6|PLA2G4B|MYL9|RYR1|CACNB1|RYR2|CACNA1D|CACNB4|PIK3R6|PIK3R5|MAPK7|NPR2|KCNJ14|CAMK2D|MYLK4|CAMK2A|CACNA2D3|ADCY1|KCNJ6|ADCY2|GNAS|MYL6B	http://www.genome.jp/kegg-bin/show_pathway?bta04921/bta:281341%09red/bta:532713%09red/bta:513497%09red/bta:520743%09red/bta:282321%09red/bta:519644%09red/bta:537703%09red/bta:530719%09red/bta:540404%09red/bta:504219%09red/bta:281793%09red/bta:505964%09red/bta:407217%09red/bta:515421%09red/bta:281357%09red/bta:515621%09red/bta:100139857%09red/bta:281601%09red/bta:408013%09red/bta:510708%09red/bta:…
transcription regulator complex	Gene Ontology	GO:0005667	30	168	0.0002881	0.0207939	HIF3A|TRERF1|NPAS3|TLE6|HIF1A|DEAF1|MED7|PITX1|XRCC6|SOX18|SIM2|SIX4|SOX12|SOX14|SIX1|MEIS1|ETS1|FOXF2|EYA3|TCF7|TCF3|ZFHX3|SSBP3|TLE4|NFAT5|HOXD12|TCF7L1|MEF2B|CDK2|NPAS2	http://amigo.geneontology.org/amigo/term/GO:0005667
mitochondrion morphogenesis	Gene Ontology	GO:0070584	8	16	0.000295175	0.0207939	PANK2|MYH14|SLIRP|NUBPL|OPA3|SUPV3L1|SSBP1|IMMT	http://amigo.geneontology.org/amigo/term/GO:0070584
calmodulin binding	Gene Ontology	GO:0005516	23	114	0.000322657	0.0223856	MYO3A|MYO1D|MYO1A|EPB41|NGFR|MIP|SLC9A1|FAS|RYR2|MBP|ATP5IF1|EDF1|CAMK2D|CAMK2A|UNC13B|CNN1|ADCY1|CNN2|PCP4|PDE1B|IQCG|FBXL20|MYO10	http://amigo.geneontology.org/amigo/term/GO:0005516
sterol binding	Gene Ontology	GO:0032934	7	12	0.00035281	0.0235024	OSBPL10|SCAP|OSBPL2|OSBPL3|OSBPL5|OSBPL6|OSBP2	http://amigo.geneontology.org/amigo/term/GO:0032934
dendritic spine	Gene Ontology	GO:0043197	18	78	0.000355098	0.0235024	ITGB1|RGS14|APBA1|GRID2|LRRC4|SEPT11|SHANK2|FXR1|ABR|DGKI|ASAP1|DNM2|PSMC2|MX1|SYNDIG1|KCNA4|SHANK1|GRM3	http://amigo.geneontology.org/amigo/term/GO:0043197
endosome membrane	Gene Ontology	GO:0010008	18	78	0.000355098	0.0235024	ERBB2|TYRP1|ABHD17B|BECN1|RAB5C|ANKFY1|COMMD1|SNX1|RET|CORO1C|RAB22A|TFRC|ACAP2|OCA2|VPS26A|AP3D1|SPPL2B|VTA1	http://amigo.geneontology.org/amigo/term/GO:0010008
axon guidance	Gene Ontology	GO:0007411	23	115	0.000359388	0.0235024	CNTN2|NGFR|CHL1|B3GNT2|APBB2|MYPN|RELN|SLIT3|BSG|CDH4|MATN2|LAMA5|EXT1|NR4A3|UNC5A|TTC8|EFNA2|FLRT2|EPHA10|VASP|BMP7|SEMA3G|KIF5A	http://amigo.geneontology.org/amigo/term/GO:0007411
sterol transporter activity	Gene Ontology	GO:0015248	6	8	0.000364418	0.0235024	OSBPL10|OSBPL2|OSBPL3|OSBP2|OSBPL6|OSBPL5	http://amigo.geneontology.org/amigo/term/GO:0015248
Human papillomavirus infection	KEGG PATHWAY	bta05165	50	345	0.000380478	0.0241974	WNT3A|PPP2R1B|CDKN1A|ITGA3|EGFR|ITGA7|IFNAR2|IFNAR1|LAMB1|LAMA5|DLG1|MAML3|PTEN|PTGER4|FAS|RELN|MAGI1|ATP6V1B2|PKM|ITGB1|TCF7|RBL1|CREB5|CREB3|COL9A3|PPP2R2B|PRKCZ|VEGFA|TNC|PPP2R5E|APC2|RFNG|MX1|STAT2|IRF1|CSNK1A1|GNAS|TCF7L1|TCF7L2|TUBG1|FZD8|CDK2|TUBG2|CDK4|ATP6V0A1|COL1A1|ATP6V0E1|VWF|HES4|HES5	http://www.genome.jp/kegg-bin/show_pathway?bta05165/bta:782690%09red/bta:281572%09red/bta:515303%09red/bta:513497%09red/bta:540216%09red/bta:533617%09red/bta:522467%09red/bta:541101%09red/bta:540481%09red/bta:338075%09red/bta:282684%09red/bta:507480%09red/bta:789216%09red/bta:540664%09red/bta:338082%09red/bta:281715%09red/bta:783484%09red/bta:789493%09red/bta:510618%09red/bta:506751%09red/bta:282…
positive regulation of DNA repair	Gene Ontology	GO:0045739	9	22	0.000400907	0.025094	PCNA|ERCC8|BRCA1|TMEM161A|EGFR|NPAS2|EYA1|EYA3|EYA2	http://amigo.geneontology.org/amigo/term/GO:0045739
postsynaptic density	Gene Ontology	GO:0014069	24	124	0.000411017	0.025094	ABHD17B|ADD3|SORCS2|RPL18A|MX1|NGFR|DNM2|IQSEC3|SAMD14|ARF1|RNF112|PPP1R9B|SYNDIG1|LZTS3|GRM3|MAP1B|CAMK2A|FXR1|PALM|SHANK2|SHANK1|RGS14|ARHGAP32|SYN3	http://amigo.geneontology.org/amigo/term/GO:0014069
DNA repair	Gene Ontology	GO:0006281	24	124	0.000411017	0.025094	ZRANB3|USP3|INO80|SMARCB1|MUM1|ETAA1|TIMELESS|LIG1|DOT1L|NABP2|EYA2|BRCA1|SIRT7|SMARCAL1|MNAT1|RTEL1|ENDOV|UBE2B|RPA1|RPA2|CDK2|RAD50|SHLD1|SLF1	http://amigo.geneontology.org/amigo/term/GO:0006281
transcription corepressor activity	Gene Ontology	GO:0003714	27	148	0.000422035	0.0254276	ELANE|TRERF1|TCERG1|KCTD1|TLE4|SFMBT1|MED1|RUNX1T1|CCAR1|RARA|NANOG|NR0B2|NOC2L|CITED2|DNMT3B|SIRT7|MLIP|MIER2|IRF2BPL|TLE6|SMYD1|NEUROD2|SNW1|JDP2|NRIP1|CTBP2|ZNF653	http://amigo.geneontology.org/amigo/term/GO:0003714
transmembrane receptor protein tyrosine kinase activity	Gene Ontology	GO:0004714	12	40	0.000483391	0.0287461	ERBB2|ERBB3|TEK|EGFR|RET|NTRK3|INSR|MERTK|EPHA10|FGFR2|TYRO3|FLT1	http://amigo.geneontology.org/amigo/term/GO:0004714
negative regulation of histone H3-K9 methylation	Gene Ontology	GO:0051573	5	5	0.000491596	0.0288592	PAX5|DNMT3B|DNMT1|BRCA1|KDM3A	http://amigo.geneontology.org/amigo/term/GO:0051573
natural killer cell differentiation	Gene Ontology	GO:0001779	7	13	0.000506791	0.0293746	ZNF683|SP3|KAT7|STAT5B|STAT5A|MERTK|TYRO3	http://amigo.geneontology.org/amigo/term/GO:0001779
Purine metabolism	KEGG PATHWAY	bta00230	25	135	0.000558435	0.0315688	FHIT|NPR2|PDE11A|AK4|PAPSS2|DCK|PDE1C|PDE1B|IMPDH1|PFAS|NT5C2|PDE5A|PKM|ENTPD5|ENTPD1|GUK1|GART|ADCY1|ADCY2|PDE2A|GDA|ITPA|PDE6A|PDE6G|PDE4D	http://www.genome.jp/kegg-bin/show_pathway?bta00230/bta:281217%09red/bta:281970%09red/bta:281971%09red/bta:281972%09red/bta:281973%09red/bta:526211%09red/bta:281977%09red/bta:520318%09red/bta:533096%09red/bta:282223%09red/bta:281951%09red/bta:613653%09red/bta:281183%09red/bta:281357%09red/bta:525937%09red/bta:512571%09red/bta:692183%09red/bta:281601%09red/bta:539556%09red/bta:504305%09red/bta:524…
protein dimerization activity	Gene Ontology	GO:0046983	24	127	0.000554472	0.0315688	SLC4A11|HIF3A|ANO2|NCOA2|STAT3|STAT5B|STRA8|NPAS2|ATOH7|NEUROG3|ATOH8|TCFL5|ASCL3|TFEB|EBF4|EBF1|GARS|MGA|NEUROD4|MXI1|TCF15|MEF2B|HES4|HES5	http://amigo.geneontology.org/amigo/term/GO:0046983
PI3K-Akt signaling pathway	KEGG PATHWAY	bta04151	52	373	0.000657149	0.0366962	BCL2L1|ERBB2|PPP2R1B|TNC|CDKN1A|STK11|EGFR|PRKAA1|ITGA7|IFNAR2|RELN|IFNAR1|NGFR|LAMB1|CASP9|FLT1|TEK|ITGA3|PTEN|BRCA1|PIK3R6|PIK3R5|OSMR|MAGI2|MAGI1|ANGPT4|YWHAE|ITGB1|ERBB3|PDGFC|LAMA5|COL9A3|CREB5|CREB3|CHRM2|EFNA2|VEGFA|RXRA|PHLPP2|PPP2R2B|FGFR2|IL7R|G6PC|INSR|CSF3|GNG7|CDK2|CDK4|COL1A1|PPP2R5E|VWF|FGF22	http://www.genome.jp/kegg-bin/show_pathway?bta04151/bta:789493%09red/bta:281572%09red/bta:513497%09red/bta:520030%09red/bta:533617%09red/bta:538710%09red/bta:100298336%09red/bta:282152%09red/bta:503620%09red/bta:617915%09red/bta:353120%09red/bta:618399%09red/bta:540404%09red/bta:533130%09red/bta:783484%09red/bta:785655%09red/bta:614453%09red/bta:506751%09red/bta:100138150%09red/bta:515621%09red/b…
phosphatidylinositol-4-phosphate binding	Gene Ontology	GO:0070273	9	24	0.000666371	0.0367628	GSDMA|GSDMB|GSDMC|DAB2IP|LANCL2|PLEKHA3|SH3PXD2B|SH3PXD2A|OSBPL5	http://amigo.geneontology.org/amigo/term/GO:0070273
MAPK signaling pathway	KEGG PATHWAY	bta04010	43	292	0.000704265	0.0383908	STMN1|PPP3R1|MKNK2|MAP3K6|EGFR|TGFBR1|INSR|NGFR|PLA2G4B|CRK|IL1R1|FLT1|TEK|PPM1B|PPM1A|CACNA1A|CACNB1|CACNA1D|CACNB4|MAPK7|DUSP5|RELB|DUSP7|DUSP6|ANGPT4|ERBB2|ERBB3|TRAF2|PDGFC|CDC25B|EFNA2|VEGFA|ECSIT|CACNA2D3|FGFR2|MAPK8|RPS6KA1|RPS6KA2|PPP5C|BRAF|FAS|FGF22|GADD45B	http://www.genome.jp/kegg-bin/show_pathway?bta04010/bta:533908%09red/bta:281572%09red/bta:616317%09red/bta:282321%09red/bta:519644%09red/bta:537703%09red/bta:539941%09red/bta:512355%09red/bta:507245%09red/bta:517953%09red/bta:617915%09red/bta:618405%09red/bta:536051%09red/bta:785016%09red/bta:282648%09red/bta:785655%09red/bta:512841%09red/bta:614453%09red/bta:282488%09red/bta:327703%09red/bta:282…
cell differentiation	Gene Ontology	GO:0030154	45	312	0.000789595	0.0421413	SOX18|EGFR|ERG|GADD45B|EYA2|SEPT7|ITGB1BP1|ETS1|RARA|AMH|RXFP1|FSTL4|FSTL5|SOX14|FGR|THRA|SRMS|MAPK7|NR5A1|LYN|EYA1|EYA3|ATOH8|EDF1|PRKCH|EXT2|ODF4|FOXE1|RXRA|NHSL1|HEMGN|FXR1|POU4F3|SPINK5|TRAPPC9|VAMP5|FGF22|HES5|MEF2B|INA|PPDPF|KIF1BP|CALR3|SOX12|GGNBP2	http://amigo.geneontology.org/amigo/term/GO:0030154
intracellular signal transduction	Gene Ontology	GO:0035556	40	267	0.000791473	0.0421413	PRKAG2|NPR2|PRKAA1|SPSB4|PPP1R1A|PPP1R1B|SIK2|DGKI|NOD1|MAPK7|TNS3|IRAK3|LYN|DGKA|DAPK2|MAPK8|PRKCH|TGFBR1|HASPIN|STAC2|STAC3|SHC2|WNK1|RPS6KA2|WNK4|PRKCD|ABR|PRKCZ|UNC13B|SH3BP5L|PTPN6|SRPK2|CAB39L|RPS6KA1|RGS14|ITK|BRSK1|TNS1|MELK|BRAF	http://amigo.geneontology.org/amigo/term/GO:0035556
positive regulation of MAPK cascade	Gene Ontology	GO:0043410	15	63	0.00081245	0.0422751	ERBB2|TEK|PELI2|NDST1|TMEM106A|CDON|INSR|GSDME|LEP|ADRB2|NTRK3|BANK1|TLR9|FGFR2|GPR37	http://amigo.geneontology.org/amigo/term/GO:0043410
phosphatidylinositol-4,5-bisphosphate binding	Gene Ontology	GO:0005546	15	63	0.00081245	0.0422751	SYT9|TWF2|SDCBP2|CAPG|GSDMA|AVIL|GSDMC|GSDME|ASAP1|COMMD1|VIL1|OSBPL2|SH3PXD2A|GSDMB|SYT5	http://amigo.geneontology.org/amigo/term/GO:0005546
Pathways in cancer	KEGG PATHWAY	bta05200	69	539	0.000826523	0.0425241	BCL2L1|ERBB2|GSTT2|IL23A|CDKN1A|ITGA3|EGFR|TCF7|RET|BMP2|IFNAR2|ABL1|IFNAR1|RUNX1T1|TGFBR1|IFNGR2|LAMB1|CRK|BBC3|CASP9|RARA|STAT6|STAT3|STAT2|NCOA4|STAT5B|PTGER4|FAS|GADD45B|STAT5A|ETS1|CTNNA2|CXCR4|EDN1|MAPK8|DAPK2|TXNRD1|ITGB1|TRAF2|LAMA5|PTEN|CAMK2D|IL7R|CAMK2A|RXRA|GSTO1|VEGFA|HIF1A|APC2|FGFR2|WNT3A|CTNNA3|GSTO2|GSTT4|GSTT1|ADCY2|GNAS|TCF7L1|TCF7L2|FZD8|GNG7|CDK2|IL5|CDK4|BRAF|CTBP2|FGF22|HES…	http://www.genome.jp/kegg-bin/show_pathway?bta05200/bta:532713%09red/bta:782690%09red/bta:100140945%09red/bta:281572%09red/bta:515303%09red/bta:513497%09red/bta:516190%09red/bta:540313%09red/bta:281736%09red/bta:280825%09red/bta:539941%09red/bta:281730%09red/bta:615037%09red/bta:512355%09red/bta:281137%09red/bta:506093%09red/bta:282152%09red/bta:613905%09red/bta:538628%09red/bta:618405%09red/bta:…
hydrolase activity, acting on ester bonds	Gene Ontology	GO:0016788	6	10	0.000849407	0.0427411	PGAP3|LIPK|LIPJ|LIPM|LIPN|FASN	http://amigo.geneontology.org/amigo/term/GO:0016788
response to peptide hormone	Gene Ontology	GO:0043434	6	10	0.000849407	0.0427411	ANXA1|STAT6|STAT3|STAT2|STAT5B|STAT5A	http://amigo.geneontology.org/amigo/term/GO:0043434
Rap1 signaling pathway	KEGG PATHWAY	bta04015	34	216	0.000894709	0.0435837	EVL|GNAO1|SKAP1|EGFR|RAPGEF6|PLCE1|NGFR|CRK|FYB1|FLT1|TEK|RAP1GAP|TLN2|TLN1|MAGI2|MAGI1|GRIN1|ANGPT4|ITGB1|PDGFC|EFNA2|PRKCZ|VEGFA|VASP|FGFR2|SIPA1L3|RGS14|ADCY1|ADCY2|GNAS|VAV1|INSR|BRAF|FGF22	http://www.genome.jp/kegg-bin/show_pathway?bta04015/bta:281572%09red/bta:528252%09red/bta:281601%09red/bta:783470%09red/bta:519037%09red/bta:506769%09red/bta:535347%09red/bta:100298336%09red/bta:514902%09red/bta:503620%09red/bta:617915%09red/bta:536051%09red/bta:783484%09red/bta:512841%09red/bta:617345%09red/bta:614453%09red/bta:100336579%09red/bta:789597%09red/bta:353110%09red/bta:407217%09red/b…
transmembrane receptor protein tyrosine kinase signaling pathway	Gene Ontology	GO:0007169	17	78	0.000890224	0.0435837	ERBB2|ERBB3|TEK|SHC2|CASS4|EGFR|RET|NTRK3|INSR|SRMS|FGR|MERTK|EPHA10|LYN|FGFR2|TYRO3|FLT1	http://amigo.geneontology.org/amigo/term/GO:0007169
protein kinase binding	Gene Ontology	GO:0019901	44	305	0.000892851	0.0435837	ACTA2|NISCH|PRKAG2|KAT2B|SPRED2|FGR|MLKL|RICTOR|ITGB1BP1|SRCIN1|NEK6|PTPN23|TPX2|STAT3|TFRC|CDK12|CRY2|ARHGAP33|AURKA|CDC25B|RELB|CDKN1A|MAPRE2|TRAF2|SKAP1|SHC2|NR4A3|PRKCD|HIF1A|PRAM1|PTPN6|NR3C1|EXOC2|AKAP7|BRSK1|CASP9|FBXW5|SFN|RND2|UTRN|GRB7|TRIP4|MAVS|PTPRK	http://amigo.geneontology.org/amigo/term/GO:0019901
RNA polymerase II cis-regulatory region sequence-specific DNA binding	Gene Ontology	GO:0000978	73	581	0.000942353	0.0450571	ZNF280B|ZNF672|FOXK2|TBX20|NPAS2|NR3C1|HOXD13|NFYB|ERG|CCAR1|BMI1|PITX1|IKZF3|MAFG|RARA|STAT6|NANOG|TCF3|CHD7|STAT5B|SIX4|ZNF148|NRIP1|SIX1|MEIS1|THRA|ZBTB39|ETS1|NEUROG3|RELB|ZBTB32|KCNIP3|SOX18|TCF7|NFIC|ZBTB5|TCFL5|IRF1|ZNF683|SP3|HMGA2|ZNF613|ZNF704|RXRA|PAX5|MYT1L|POU4F3|NCOA2|STAT3|PBX4|GATA5|PAX9|STAT2|PRDM16|NFAT5|NFIA|ETV2|IRF7|ETV4|MTF1|ZNF529|TCF7L1|TGIF2|TCF15|MEF2B|STAT5A|ZFP37|SIX5|…	http://amigo.geneontology.org/amigo/term/GO:0000978
ATP-dependent chromatin remodeling	Gene Ontology	GO:0043044	8	20	0.000944635	0.0450571	SMARCC2|CHD3|SMARCC1|ARID1A|INO80|ERCC6|SMARCE1|PBRM1	http://amigo.geneontology.org/amigo/term/GO:0043044
protein tyrosine phosphatase activity	Gene Ontology	GO:0004725	17	79	0.00100538	0.0471882	PTPRN2|PTPN23|PTPRQ|PTPRK|CDC25B|DUPD1|CDC14B|PTPRG|PTEN|EYA2|DUSP5|MTMR6|DUSP7|DUSP6|EYA1|EYA3|PTPRH	http://amigo.geneontology.org/amigo/term/GO:0004725
actin binding	Gene Ontology	GO:0003779	27	158	0.00100992	0.0471882	MYO3A|TMOD1|PHACTR4|EPB41|EVL|VASP|WASF2|NCALD|GMFB|KCNMA1|FHL3|TNNI3|CXCR4|TNS1|TNS4|ITGB1|PDLIM5|MAP1B|P4HB|EPS8L2|CNN1|VASH1|CNN2|UTRN|WIPF2|WIPF1|MYO10	http://amigo.geneontology.org/amigo/term/GO:0003779
Neuroactive ligand-receptor interaction	KEGG PATHWAY	bta04080	50	363	0.00103994	0.0477892	GHRH|NTSR1|PTAFR|HCRT|UCN3|GABBR2|GIPR|LEP|FSHB|PTGER4|S1PR2|S1PR1|TAC3|TAC4|CHRNB4|THRA|GRIN3B|HRH3|HRH1|EDN1|SCT|GRIN1|GRM7|GRM1|GRM3|KISS1R|NR3C1|PDYN|GRID2|MC3R|CHRM3|CHRM2|HTR4|CHRNA7|GCGR|GABRB3|TACR2|ADRA1D|GLRA3|C3AR1|DRD4|NPB|PLG|RXFP1|ADRB2|NMBR|OPRD1|GRIN2D|GABRD|CRHR2	http://www.genome.jp/kegg-bin/show_pathway?bta04080/bta:101906668%09red/bta:515433%09red/bta:281191%09red/bta:521831%09red/bta:281171%09red/bta:528699%09red/bta:541160%09red/bta:317708%09red/bta:539543%09red/bta:281222%09red/bta:101902680%09red/bta:281135%09red/bta:281137%09red/bta:104976311%09red/bta:532277%09red/bta:536367%09red/bta:518283%09red/bta:617879%09red/bta:281385%09red/bta:282178%09re…
positive regulation of cold-induced thermogenesis	Gene Ontology	GO:0120162	15	65	0.00106715	0.0477892	GPR3|PRDM16|PDGFC|STAT6|GRB10|CPT2|PPARGC1B|THRA|LEP|ADRB2|DBH|CNOT3|HCRT|KDM3A|CMKLR1	http://amigo.geneontology.org/amigo/term/GO:0120162
protein autoubiquitination	Gene Ontology	GO:0051865	14	58	0.00106945	0.0477892	ERCC8|BRCA1|TRAF2|SH3RF2|TRIM71|RNF181|RNF41|RNF112|TRIM58|RNF220|WWP2|TRIM52|JADE2|CNOT4	http://amigo.geneontology.org/amigo/term/GO:0051865
nuclear speck	Gene Ontology	GO:0016607	43	299	0.00107067	0.0477892	MSL1|LPXN|NCBP3|DOCK1|HIF1A|HABP4|REXO4|BAZ2A|FYTTD1|DNAAF1|CWC25|PRPF6|FAM107A|MAML3|CDK12|SDCBP2|CDC34|PPP1R8|CRY2|SON|SMNDC1|TKT|ZC3H14|SF3A3|WRN|SURF2|MAGOH|NR3C1|OIP5|BARD1|SPOP|ALYREF|CASC3|U2AF1L4|PRKAA1|SRPK2|API5|CSNK1A1|TEPSIN|NRIP1|SLC2A4RG|ATP6V0A1|PHF7	http://amigo.geneontology.org/amigo/term/GO:0016607
muscle contraction	Gene Ontology	GO:0006936	10	32	0.00108541	0.0477892	TNNT1|TMOD1|RYR1|TBX20|CLCN1|TPM2|TPM1|TNNI3|FKBP1A|LMOD3	http://amigo.geneontology.org/amigo/term/GO:0006936
positive regulation of multicellular organism growth	Gene Ontology	GO:0040018	10	32	0.00108541	0.0477892	GHRH|STAT5A|CHD7|ATP8A2|BBS4|NIPBL|STAT5B|VIL1|SH3PXD2B|PPIB	http://amigo.geneontology.org/amigo/term/GO:0040018
cellular response to DNA damage stimulus	Gene Ontology	GO:0006974	25	143	0.00115014	0.0499812	PARG|ERCC8|ZRANB3|CTC1|STK11|HELB|SHPRH|NEK4|ETAA1|FANCG|LYN|NABP2|TOP2A|SIRT7|ZBTB5|SMARCAL1|MACROD2|APLF|MCM8|VCP|SAMHD1|RBBP5|ALKBH8|PCLAF|SLF1	http://amigo.geneontology.org/amigo/term/GO:0006974
neuromuscular process controlling balance	Gene Ontology	GO:0050885	12	45	0.00115702	0.0499812	BLOC1S4|PTPRQ|HEXA|NR4A3|KCNMA1|NRXN1|CNTNAP1|POU4F3|CACNA1A|ABL1|SHANK1|SLC1A3	http://amigo.geneontology.org/amigo/term/GO:0050885

## Sheet: Table S9
Supplementary Table S9. A summary of genes from iHS in Kongshan cattle.
Chrom	Starting position	Ending position	iHS	Gene
18	20001	70000	1
11	66980001	67030000	0.991803	PROKR1
5	20000001	20050000	0.985423
11	66960001	67010000	0.980645	APLF|PROKR1
11	66940001	66990000	0.976501	APLF
15	39460001	39510000	0.976364
5	19980001	20030000	0.972414
11	66880001	66930000	0.96463	APLF
11	66900001	66950000	0.9625	APLF
15	39440001	39490000	0.962025
11	66860001	66910000	0.961938	FBXO48|APLF
11	66920001	66970000	0.95599	APLF
2	125800001	125850000	0.941176	WASF2
11	66720001	66770000	0.94086	CNRIP1
15	39560001	39610000	0.940618
8	103580001	103630000	0.9375	AKNA|WHRN
5	20020001	20070000	0.936
15	39480001	39530000	0.933837
11	67000001	67050000	0.932367	PROKR1
16	8120001	8170000	0.928702
11	66700001	66750000	0.926471	CNRIP1
2	73200001	73250000	0.924444	CLASP1
8	103600001	103650000	0.921329	AKNA|WHRN
2	125780001	125830000	0.918919	AHDC1|WASF2
11	66840001	66890000	0.918819	FBXO48|APLF
2	73000001	73050000	0.917857	TFCP2L1
15	84420001	84470000	0.914984	OR4A16
2	72980001	73030000	0.913978	TFCP2L1
2	125760001	125810000	0.909091	AHDC1
29	160001	210000	0.907738
16	8360001	8410000	0.907579
29	140001	190000	0.904421
16	8080001	8130000	0.903564
2	125740001	125790000	0.902439	AHDC1
2	73180001	73230000	0.901639	CLASP1
15	39420001	39470000	0.900568
15	39540001	39590000	0.896657
16	8100001	8150000	0.896353
15	39500001	39550000	0.894619
15	39520001	39570000	0.893417
15	39580001	39630000	0.890625
16	8140001	8190000	0.881607
18	40001	90000	0.875389
5	19960001	20010000	0.871383
16	8160001	8210000	0.870588
15	84400001	84450000	0.870486	OR4A16
2	73220001	73270000	0.868687	CLASP1
16	8320001	8370000	0.867647
10	58640001	58690000	0.864407	LYSMD2|SCG3
16	8340001	8390000	0.859873
10	58660001	58710000	0.858156	SCG3
2	91380001	91430000	0.857143	NBEAL1
11	67020001	67070000	0.856481	PROKR1
18	60001	110000	0.854305
5	20040001	20090000	0.853428
11	66820001	66870000	0.850909	FBXO48|APLF
17	13100001	13150000	0.850667	OTUD4
29	440001	490000	0.844991
2	125820001	125870000	0.841121	WASF2
2	91480001	91530000	0.84106	CYP20A1
6	51420001	51470000	0.840764
8	103620001	103670000	0.84029	WHRN
18	44780001	44830000	0.840136	GPI|PDCD2L
11	66800001	66850000	0.83965	PLEK
11	66780001	66830000	0.83959	PLEK
11	66680001	66730000	0.839465	CNRIP1
21	15940001	15990000	0.837925	SV2B
6	51400001	51450000	0.836735
15	39600001	39650000	0.836066
18	80001	130000	0.832237
2	91460001	91510000	0.830882	NBEAL1|CYP20A1
16	45040001	45090000	0.829828	SLC45A1
21	15920001	15970000	0.829787	SV2B
20	10160001	10210000	0.82963	NAIP|GTF2H2
11	66600001	66650000	0.825153	PPP3R1
2	91260001	91310000	0.823529	CARF
15	84440001	84490000	0.821429
4	4760001	4810000	0.820852	COBL
2	91360001	91410000	0.820611	NBEAL1
16	8180001	8230000	0.817708
16	45020001	45070000	0.815618	SLC45A1|RERE
29	420001	470000	0.81463
2	125720001	125770000	0.813559	AHDC1
11	66740001	66790000	0.811024	PLEK
17	13120001	13170000	0.808511	OTUD4|ABCE1
11	66620001	66670000	0.807309	PPP3R1
16	8300001	8350000	0.804233
15	84380001	84430000	0.798387	LOC788572|OR4A16
6	51440001	51490000	0.796512
8	12440001	12490000	0.796253
4	43120001	43170000	0.794931	MAGI2
3	74820001	74870000	0.793893	ANKRD13C
4	4780001	4830000	0.792481	COBL
16	8380001	8430000	0.792
4	5400001	5450000	0.791328	DDC
2	71940001	71990000	0.791165	TMEM185B|RALB
21	15900001	15950000	0.789572	SV2B
21	15960001	16010000	0.788732	SV2B
10	58720001	58770000	0.785714	DMXL2
18	44800001	44850000	0.784983	GPI|UBA2|PDCD2L
5	20060001	20110000	0.781863
20	10180001	10230000	0.777778	NAIP|OCLN|GTF2H2
4	43100001	43150000	0.774436	MAGI2
11	67120001	67170000	0.772727	ARHGAP25
16	8280001	8330000	0.772277
4	4800001	4850000	0.77226	COBL
5	20080001	20130000	0.772152
15	35980001	36030000	0.767442	SOX6
4	44500001	44550000	0.767361	PMPCB|ARMC10|NAPEPLD|DNAJC2
5	19900001	19950000	0.767045
29	320001	370000	0.766578	LOC789688
15	39400001	39450000	0.766154
11	14540001	14590000	0.765537	LOC101906221|MEMO1
9	39440001	39490000	0.765152	AMD1|CDK19
1	86880001	86930000	0.764398
11	67040001	67090000	0.763713	ARHGAP25
2	91240001	91290000	0.763699	CARF
8	12420001	12470000	0.762781
10	58680001	58730000	0.762048	SCG3
8	103640001	103690000	0.760714	WHRN
2	71960001	72010000	0.757576	RALB
10	58620001	58670000	0.754864	LYSMD2|SCG3
2	71980001	72030000	0.753351	RALB
3	74840001	74890000	0.753012
28	35540001	35590000	0.751773	LOC101907929
2	73160001	73210000	0.750853	CLASP1
5	19940001	19990000	0.748663
2	91640001	91690000	0.748663	RAPH1|ABI2
10	58700001	58750000	0.748366	DMXL2
2	91400001	91450000	0.747967	NBEAL1
16	8400001	8450000	0.746377
11	14560001	14610000	0.745614	LOC101906221|MEMO1
11	66760001	66810000	0.745455	PLEK
11	66660001	66710000	0.745174	PPP3R1|CNRIP1
5	20120001	20170000	0.74505
16	45000001	45050000	0.743529	SLC45A1|RERE
2	91440001	91490000	0.743017	NBEAL1|CYP20A1
2	91280001	91330000	0.742857	CARF|NBEAL1
5	20100001	20150000	0.742794
2	61400001	61450000	0.737805	DARS
2	61380001	61430000	0.7375	DARS
2	72000001	72050000	0.737374	RALB
15	59580001	59630000	0.737013
15	36000001	36050000	0.736232	SOX6
2	91140001	91190000	0.735849	ICA1L
21	15980001	16030000	0.735516	SV2B
2	91500001	91550000	0.735135	CYP20A1|ABI2
10	59140001	59190000	0.733645	CYP19A1
22	13740001	13790000	0.733096
2	91420001	91470000	0.733032	NBEAL1
8	12400001	12450000	0.730275
16	44880001	44930000	0.726582	RERE
2	91120001	91170000	0.721311	ICA1L|FAM117B
16	8440001	8490000	0.720824
5	19920001	19970000	0.72
29	120001	170000	0.718615
7	74900001	74950000	0.717742
4	94480001	94530000	0.717391	KLF14
5	55040001	55090000	0.717345
2	73020001	73070000	0.716346	TFCP2L1
10	58420001	58470000	0.716279	LOC101905723|LEO1|TMOD3
2	62180001	62230000	0.712991	RAB3GAP1
2	73280001	73330000	0.712919	CLASP1
18	44760001	44810000	0.712644	GPI|KIAA0355
17	13080001	13130000	0.709512	OTUD4
11	66580001	66630000	0.70948	PNO1|PPP3R1|WDR92
2	91220001	91270000	0.708904	CARF|WDR12
2	91520001	91570000	0.708333	CYP20A1|ABI2
16	44900001	44950000	0.707792	RERE
29	60001	110000	0.704861
6	51460001	51510000	0.704735
5	20200001	20250000	0.703911
29	300001	350000	0.702875	LOC789688
24	39280001	39330000	0.701613	TMEM200C
2	125700001	125750000	0.701493	AHDC1|FGR
24	39300001	39350000	0.701031	TMEM200C
4	4860001	4910000	0.700565	COBL
8	5180001	5230000	0.698969	GALNTL6
2	90760001	90810000	0.698925	SUMO1|NOP58
16	8060001	8110000	0.698701
16	8460001	8510000	0.698046
2	72960001	73010000	0.697581	TFCP2L1
4	5420001	5470000	0.697368	FIGNL1|DDC
16	44860001	44910000	0.697059	RERE
10	58740001	58790000	0.696774	DMXL2
4	4880001	4930000	0.69606	COBL
16	44980001	45030000	0.693989	RERE
2	280001	330000	0.693201	LGSN
29	460001	510000	0.692708
16	8420001	8470000	0.692308
1	114000001	114050000	0.692308
4	110340001	110390000	0.691796	CNTNAP2
2	72020001	72070000	0.689655
4	43140001	43190000	0.688559	MAGI2
4	4940001	4990000	0.687243
2	62200001	62250000	0.684366	RAB3GAP1
4	43360001	43410000	0.68254	PHTF2
3	74800001	74850000	0.681122	ANKRD13C
7	80180001	80230000	0.681055	TENM2
2	91340001	91390000	0.681004	NBEAL1
22	13760001	13810000	0.680934	CTNNB1
4	5380001	5430000	0.680739	DDC
18	37140001	37190000	0.680608
2	91620001	91670000	0.68	RAPH1|ABI2
17	56080001	56130000	0.678899
11	67100001	67150000	0.678445	ARHGAP25
13	48640001	48690000	0.677852
4	4740001	4790000	0.677515	COBL
2	72040001	72090000	0.674825
28	10560001	10610000	0.673511
2	91160001	91210000	0.673004	ICA1L|WDR12
11	66640001	66690000	0.672269	PPP3R1
28	10540001	10590000	0.671254
2	54640001	54690000	0.670732
8	103560001	103610000	0.669708	AKNA
29	480001	530000	0.669096
16	7980001	8030000	0.668571
16	7780001	7830000	0.66782
5	54940001	54990000	0.667752
28	35560001	35610000	0.667269
22	25580001	25630000	0.666667
15	59600001	59650000	0.666667
18	58120001	58170000	0.666225	BOSTAUV1R416|BOSTAUV1R417|BOSTAUV1R414|LOC104974928
15	84460001	84510000	0.666183
4	4820001	4870000	0.665227	COBL
10	58440001	58490000	0.6621	LOC101905723|LEO1|TMOD3
20	10200001	10250000	0.661538	OCLN|GTF2H2
1	86860001	86910000	0.660477
11	95320001	95370000	0.659942	NEK6
16	8040001	8090000	0.659459
2	71920001	71970000	0.657143	TMEM185B|EPB41L5|RALB
2	125840001	125890000	0.656716	WASF2
5	54920001	54970000	0.655629
29	80001	130000	0.65411
8	12380001	12430000	0.652977
22	13720001	13770000	0.651724
9	39460001	39510000	0.651515	CDK19
17	13140001	13190000	0.651235	OTUD4|ABCE1|ANAPC10
28	10580001	10630000	0.65102	ZP4
1	86900001	86950000	0.650177
2	73260001	73310000	0.65	CLASP1
2	61520001	61570000	0.648	MCM6|LCT
16	8480001	8530000	0.646925
29	400001	450000	0.646586
22	13780001	13830000	0.64539	CTNNB1
3	74860001	74910000	0.645038
8	12460001	12510000	0.644958
19	720001	770000	0.644643	CA10
12	7560001	7610000	0.6432
11	68200001	68250000	0.642659	SNRNP27|GMCL1
2	125140001	125190000	0.642643	ATP5IF1|DNAJC8
4	43080001	43130000	0.641944	MAGI2
11	14460001	14510000	0.641577
2	61480001	61530000	0.641221	MCM6
17	13240001	13290000	0.639437	ANAPC10
29	180001	230000	0.638734
16	8260001	8310000	0.638365
17	56060001	56110000	0.638158
4	4960001	5010000	0.637725
8	107700001	107750000	0.637097
17	59020001	59070000	0.636829
2	91540001	91590000	0.636364	ABI2
2	72100001	72150000	0.636364	INHBB
2	54260001	54310000	0.636139
11	67060001	67110000	0.636029	ARHGAP25
11	66560001	66610000	0.635638	PNO1|PPP3R1|WDR92
16	7800001	7850000	0.634848
17	59060001	59110000	0.634812
16	45060001	45110000	0.634051
17	13260001	13310000	0.632242	ANAPC10
13	48620001	48670000	0.632184
2	61360001	61410000	0.631799	DARS
6	51380001	51430000	0.631737
2	91200001	91250000	0.630037	CARF|WDR12
14	67060001	67110000	0.629902	CPQ
5	20180001	20230000	0.629808
2	61440001	61490000	0.628399	DARS|MCM6
5	55020001	55070000	0.628319
17	59040001	59090000	0.628272
7	44540001	44590000	0.628205	ZCCHC10|AFF4
15	39620001	39670000	0.627907
2	62160001	62210000	0.62776	RAB3GAP1
2	91600001	91650000	0.627451	RAPH1|ABI2
2	260001	310000	0.626801
26	6080001	6130000	0.626039
4	42520001	42570000	0.625571	MAGI2
1	86820001	86870000	0.623053
11	67080001	67130000	0.621528	ARHGAP25
1	100720001	100770000	0.621329
18	37160001	37210000	0.620553
4	42500001	42550000	0.619632	MAGI2
17	55940001	55990000	0.619403	CCDC60
7	44560001	44610000	0.619048	ZCCHC10|HSPA4
1	16240001	16290000	0.618421
5	19880001	19930000	0.617737
5	19720001	19770000	0.617021
11	320001	370000	0.616046	TMEM87B
4	110360001	110410000	0.615385	CNTNAP2
7	280001	330000	0.614657	LOC107131408
10	5320001	5370000	0.614213	CPLX2
4	44520001	44570000	0.61326	PMPCB|PSMC2|DNAJC2
10	58820001	58870000	0.612245	DMXL2
2	54660001	54710000	0.612069
5	18820001	18870000	0.611969
2	90740001	90790000	0.611684	SUMO1|NOP58
1	86840001	86890000	0.610497
21	16000001	16050000	0.610022	SV2B
11	15500001	15550000	0.608863	LTBP1
4	4900001	4950000	0.608815
5	48820001	48870000	0.608059
2	72060001	72110000	0.607759	INHBB
18	45340001	45390000	0.607083	LOC104970284
10	58780001	58830000	0.606742	DMXL2
17	13220001	13270000	0.606481	ANAPC10
28	35520001	35570000	0.604878	LOC101907929
7	300001	350000	0.604651	LOC107131408
17	59080001	59130000	0.604651
24	39380001	39430000	0.603878
6	115500001	115550000	0.603604	RGS12
14	42740001	42790000	0.602606
11	340001	390000	0.602305	TMEM87B|MERTK
24	39400001	39450000	0.601626
18	40440001	40490000	0.600398
5	55060001	55110000	0.6
2	62060001	62110000	0.6	ZRANB3
22	25560001	25610000	0.6
22	13820001	13870000	0.6	CTNNB1|ULK4
18	40460001	40510000	0.6
17	55960001	56010000	0.6	CCDC60
16	44920001	44970000	0.6	RERE
14	81000001	81050000	0.599388	ENPP2
18	37000001	37050000	0.599265
22	13800001	13850000	0.599156	CTNNB1
1	110920001	110970000	0.598513	TIPARP
4	43340001	43390000	0.597902	PHTF2
21	16020001	16070000	0.597077	SV2B
4	44540001	44590000	0.597015	PSMC2|SLC26A5|DNAJC2
2	61460001	61510000	0.596939	MCM6
5	12540001	12590000	0.596667	TMTC2
4	13940001	13990000	0.596112
4	4840001	4890000	0.595455	COBL
7	36100001	36150000	0.595402
8	94320001	94370000	0.595331
14	67040001	67090000	0.595174	CPQ
2	73300001	73350000	0.594937	CLASP1
10	60360001	60410000	0.593407	ATP8B4
5	54960001	55010000	0.593156
2	54280001	54330000	0.592902
2	114880001	114930000	0.59276	IRS1
29	340001	390000	0.592727	LOC789688
4	94460001	94510000	0.592593	TSGA13
1	100700001	100750000	0.592486
2	73240001	73290000	0.592308	CLASP1
3	74780001	74830000	0.592287	CTH
15	84700001	84750000	0.592262	LOC509025|LOC112441561
16	44840001	44890000	0.592157	RERE
18	44860001	44910000	0.592145	UBA2|WTIP
5	12520001	12570000	0.591837	TMTC2
2	72080001	72130000	0.591667	INHBB
2	61420001	61470000	0.591304	DARS
4	42540001	42590000	0.59	MAGI2
11	15520001	15570000	0.589958	LTBP1
13	48820001	48870000	0.589354
10	59120001	59170000	0.588517	CYP19A1
2	61500001	61550000	0.588235	MCM6|LCT
11	14420001	14470000	0.588235
1	85520001	85570000	0.587591
2	61540001	61590000	0.586705	LCT|UBXN4
11	95340001	95390000	0.586572	NEK6
3	5380001	5430000	0.586563
2	91180001	91230000	0.586498	ICA1L|WDR12
16	44940001	44990000	0.585271	RERE
11	14440001	14490000	0.585062
7	80200001	80250000	0.584699	TENM2
7	74880001	74930000	0.584615
5	100140001	100190000	0.584475	LOC784451|LOC509972
2	125680001	125730000	0.58371	AHDC1|FGR
2	62020001	62070000	0.582809	ZRANB3
2	62040001	62090000	0.582661	ZRANB3
13	48660001	48710000	0.580128
4	4720001	4770000	0.5792	COBL
17	59100001	59150000	0.578313
18	45360001	45410000	0.577899	LOC104970284
20	10140001	10190000	0.577878	NAIP|GTF2H2
3	75620001	75670000	0.57772	LRRC7
16	8800001	8850000	0.576998
5	55080001	55130000	0.576271
10	240001	290000	0.575955
22	24000001	24050000	0.575646	CNTN4
8	12680001	12730000	0.575342
4	13900001	13950000	0.575258
11	14520001	14570000	0.574684	MEMO1
5	48980001	49030000	0.57423	LOC101906182|TBC1D30
22	23980001	24030000	0.574074	CNTN4
10	58400001	58450000	0.573864	LOC101905723|LEO1
3	80360001	80410000	0.573604
2	62220001	62270000	0.573333	RAB3GAP1|MAP3K19
4	44560001	44610000	0.573276	PSMC2|SLC26A5|DNAJC2
2	91580001	91630000	0.573034	ABI2
17	56100001	56150000	0.572797
18	44520001	44570000	0.572687
2	91660001	91710000	0.572052	RAPH1
19	700001	750000	0.572	CA10
5	18700001	18750000	0.571906
18	37120001	37170000	0.571856
26	31260001	31310000	0.571429	RBM20
8	49340001	49390000	0.570858
16	8780001	8830000	0.570423
6	115520001	115570000	0.570248	RGS12
14	68320001	68370000	0.570039
15	59560001	59610000	0.569892
18	44820001	44870000	0.569024	UBA2|PDCD2L
17	56040001	56090000	0.568862	CCDC60
4	13920001	13970000	0.568849
10	60440001	60490000	0.568783
26	6060001	6110000	0.568571
16	44960001	45010000	0.567474	RERE
10	120001	170000	0.567388
8	12360001	12410000	0.567265
1	18820001	18870000	0.566751
6	51480001	51530000	0.566514
16	28040001	28090000	0.566406	LOC785251|DNAH14
12	84480001	84530000	0.565875
4	110660001	110710000	0.565844	CNTNAP2
11	14480001	14530000	0.565789
10	220001	270000	0.565619
4	4920001	4970000	0.565574
4	43000001	43050000	0.565	MAGI2
11	68180001	68230000	0.564384	GMCL1
26	31140001	31190000	0.564202	SMC3
12	5940001	5990000	0.563401
8	12620001	12670000	0.56295
21	15880001	15930000	0.562232	SV2B
2	114860001	114910000	0.562044
5	55000001	55050000	0.561966
29	2060001	2110000	0.561713	FAT3
13	62100001	62150000	0.561047	DNMT3B|COMMD7
22	25600001	25650000	0.560606
15	84680001	84730000	0.560582	LOC617614|LOC509025
3	73840001	73890000	0.560477	NEGR1
14	68340001	68390000	0.560086
8	12700001	12750000	0.559921
13	62220001	62270000	0.559908	EFCAB8
4	44480001	44530000	0.559748	PMPCB|ARMC10|NAPEPLD
7	200001	250000	0.55914
10	60400001	60450000	0.558824	ATP8B4
2	61940001	61990000	0.558719	ZRANB3
16	7960001	8010000	0.556522
14	50800001	50850000	0.555556	CSMD3
11	300001	350000	0.555233	TMEM87B|FBLN7
11	72180001	72230000	0.554007	FNDC4|GCKR|IFT172
8	107680001	107730000	0.553879
1	110900001	110950000	0.553846	TIPARP
5	48840001	48890000	0.552529
4	113120001	113170000	0.552147	LOC512867|LOC768255|LOC101902675|GIMAP7
7	36120001	36170000	0.551859
9	39480001	39530000	0.55102	CDK19
17	13280001	13330000	0.550756
13	62080001	62130000	0.549884	COMMD7
22	24020001	24070000	0.549839	CNTN4
28	10600001	10650000	0.548387	ZP4
28	13740001	13790000	0.547945	FXYD4
16	8200001	8250000	0.547619
10	58760001	58810000	0.546875	DMXL2
7	220001	270000	0.546778
4	43200001	43250000	0.546569	MAGI2
18	37020001	37070000	0.546512
2	91560001	91610000	0.546053	ABI2
7	180001	230000	0.544715
4	4980001	5030000	0.544554
28	10740001	10790000	0.544419
2	125860001	125910000	0.542683	CD164L2|GPR3|WASF2
10	60420001	60470000	0.541667	ATP8B4
4	43160001	43210000	0.540909	MAGI2
9	5460001	5510000	0.540881
11	17280001	17330000	0.540264
17	56020001	56070000	0.54023	CCDC60
2	54000001	54050000	0.539749
9	33960001	34010000	0.539568	RSPH4A
11	95300001	95350000	0.539157	NEK6
7	36140001	36190000	0.538899
7	8380001	8430000	0.538618	LOC100299465|LOC107131150|LOC782513
2	61920001	61970000	0.538462	ZRANB3
7	56000001	56050000	0.538288
15	59620001	59670000	0.538235
9	62340001	62390000	0.538175	RARS2
8	12660001	12710000	0.537815
14	80560001	80610000	0.537634
3	74540001	74590000	0.53717
26	6100001	6150000	0.537088
28	35580001	35630000	0.536688	SFTPD
2	91300001	91350000	0.53668	CARF|NBEAL1
2	62140001	62190000	0.536424	RAB3GAP1
20	10120001	10170000	0.536232	SMN2|NAIP
26	6040001	6090000	0.535836
7	80160001	80210000	0.535714	TENM2
11	72200001	72250000	0.535484	KRTCAP3|NRBP1|GCKR|IFT172
3	71620001	71670000	0.535168
19	40660001	40710000	0.534722	IGFBP4|TNS4
11	14580001	14630000	0.534615	MEMO1
5	56720001	56770000	0.534483	PRIM1|NACA|PTGES3
1	114020001	114070000	0.534351
2	61980001	62030000	0.534247	ZRANB3
14	68200001	68250000	0.534125
2	73320001	73370000	0.533835	CLASP1
22	13840001	13890000	0.533512	CTNNB1|ULK4
6	51520001	51570000	0.533333
15	84660001	84710000	0.533333	LOC617614|LOC509025
6	21080001	21130000	0.532751
5	18720001	18770000	0.532609
26	31120001	31170000	0.53229	SMC3
9	65560001	65610000	0.53211
2	73140001	73190000	0.531915	CLASP1
19	580001	630000	0.531667	CA10
12	7540001	7590000	0.53144
3	80340001	80390000	0.531073
5	20220001	20270000	0.531034
29	28380001	28430000	0.530973	HEPACAM|CCDC15
24	39320001	39370000	0.530864
1	42740001	42790000	0.530726
7	73420001	73470000	0.530667
19	740001	790000	0.530201	CA10
17	13200001	13250000	0.53012	ANAPC10
19	680001	730000	0.529915	CA10
10	58840001	58890000	0.529412	DMXL2
11	14500001	14550000	0.529101	MEMO1
2	32440001	32490000	0.528571
1	7220001	7270000	0.527907	LOC615183|N6AMT1|LTN1
5	18800001	18850000	0.527778
11	10000001	10050000	0.527397	M1AP
15	39380001	39430000	0.527273	ARNTL
26	31240001	31290000	0.527228	RBM20
4	110620001	110670000	0.526957	CNTNAP2
10	58520001	58570000	0.526627	TMOD3|TMOD2
11	17260001	17310000	0.526596
11	67140001	67190000	0.525097	ARHGAP25
9	62380001	62430000	0.524954	SLC35A1|RARS2
4	15860001	15910000	0.52443	UMAD1
4	42480001	42530000	0.523148	MAGI2
12	5960001	6010000	0.522727
8	5160001	5210000	0.522642	GALNTL6
10	58540001	58590000	0.522523	TMOD3|TMOD2
10	59160001	59210000	0.522321
17	55920001	55970000	0.522293	CCDC60
2	61900001	61950000	0.522184	ZRANB3
4	43220001	43270000	0.521472	PHTF2|MAGI2
8	5200001	5250000	0.521368	GALNTL6
5	21340001	21390000	0.521036
29	2040001	2090000	0.520988	FAT3
13	48600001	48650000	0.520971
10	58800001	58850000	0.520661	DMXL2
11	14700001	14750000	0.520505	SPAST
10	58600001	58650000	0.519531	LYSMD2|SCG3|TMOD2
28	13720001	13770000	0.518519
9	5440001	5490000	0.518337
17	56000001	56050000	0.517958	CCDC60
1	100660001	100710000	0.517888
11	10020001	10070000	0.517483	M1AP
14	42720001	42770000	0.517143
14	50780001	50830000	0.51699	CSMD3
9	3960001	4010000	0.516729
5	55100001	55150000	0.515487
19	780001	830000	0.515291	CA10
3	5400001	5450000	0.514881
1	7200001	7250000	0.514151	LOC615183|LTN1
13	48840001	48890000	0.513889
19	40740001	40790000	0.513514	CCR7
2	125660001	125710000	0.51341	IFI6|FGR
8	94300001	94350000	0.512821	LOC513099
20	10100001	10150000	0.512097	SMN2|NAIP
18	58100001	58150000	0.512069	PPP2R1A|BOSTAUV1R417|BOSTAUV1R414|LOC104974928
6	51500001	51550000	0.511712
20	10080001	10130000	0.511579	BDP1|SMN2|SERF1A
22	13700001	13750000	0.511299
26	31100001	31150000	0.511261	SMC3
10	64980001	65030000	0.51049	C10H15orf48
5	12560001	12610000	0.509589	TMTC2
2	54120001	54170000	0.509346
16	7760001	7810000	0.509346
24	39360001	39410000	0.509284
12	9180001	9230000	0.508911	LOC100141168
14	67080001	67130000	0.508547	CPQ
26	31280001	31330000	0.508299	RBM20
5	20160001	20210000	0.508046
9	65480001	65530000	0.507993	CYB5R4
7	80220001	80270000	0.507987	TENM2
1	100680001	100730000	0.507937
3	75640001	75690000	0.506986	LRRC7
8	12640001	12690000	0.506667
13	48680001	48730000	0.506276
24	39260001	39310000	0.506135	TMEM200C
4	13840001	13890000	0.50499
2	72120001	72170000	0.504983
16	44580001	44630000	0.50495	RERE
4	113240001	113290000	0.504923	LOC768255|GIMAP6|LOC615733|GIMAP7
2	125120001	125170000	0.504762	ATP5IF1|SESN2|DNAJC8
7	74860001	74910000	0.504702
2	73440001	73490000	0.504505
1	18880001	18930000	0.504249
5	54900001	54950000	0.504
15	35960001	36010000	0.503876	SOX6
9	65460001	65510000	0.503521	CYB5R4
15	58740001	58790000	0.503448	KIF18A
4	42980001	43030000	0.503378	MAGI2
12	9200001	9250000	0.502959	LOC100141168
10	260001	310000	0.502851
2	125880001	125930000	0.502825	CD164L2|FCN3|GPR3|MAP3K6|WASF2
18	44740001	44790000	0.502618	GPI|KIAA0355
4	110600001	110650000	0.501818	CNTNAP2
17	59000001	59050000	0.501792
2	54020001	54070000	0.501767
5	19740001	19790000	0.501134
9	65500001	65550000	0.5	RIPPLY2|CYB5R4
7	36160001	36210000	0.5
1	16220001	16270000	0.5
1	100640001	100690000	0.5
12	6100001	6150000	0.499157
26	560001	610000	0.499112
3	74520001	74570000	0.498876
7	73440001	73490000	0.498525
6	115480001	115530000	0.49835	RGS12
16	8500001	8550000	0.498233
17	59120001	59170000	0.498127
10	5340001	5390000	0.497778	CPLX2
15	58760001	58810000	0.497758	KIF18A|METTL15
12	6080001	6130000	0.497391
15	59540001	59590000	0.497175
26	31160001	31210000	0.497132	SMC3|RBM20
20	10060001	10110000	0.496907	BDP1|SMN2|SERF1A
15	84540001	84590000	0.496454
10	26600001	26650000	0.496314	PNP|LOC790312
18	58140001	58190000	0.496025	BOSTAUV1R416|BOSTAUV1R417|LOC104974928
10	17520001	17570000	0.495327	UACA
7	76280001	76330000	0.49503
4	14020001	14070000	0.494681	SEM1
11	56540001	56590000	0.494231	LOC107132934
2	125160001	125210000	0.494012	PTAFR|DNAJC8|EYA3
3	75120001	75170000	0.493976	LRRC7
4	43180001	43230000	0.493797	MAGI2
3	74760001	74810000	0.493671	CTH
23	6680001	6730000	0.493569	LOC112443853|LRRC1
29	100001	150000	0.493421
11	10040001	10090000	0.493007	LOC107132904|DOK1|M1AP|LOXL3
14	46280001	46330000	0.492908	EXT1
10	65000001	65050000	0.492891	C10H15orf48|SPATA5L1
11	14680001	14730000	0.492625	SPAST
2	90780001	90830000	0.492611	NOP58
1	42720001	42770000	0.492212	LOC785848
7	93500001	93550000	0.492063	KIAA0825|FAM172A
2	114840001	114890000	0.491892
2	91100001	91150000	0.49187	ICA1L|FAM117B
7	93520001	93570000	0.491803	KIAA0825
9	65580001	65630000	0.491667
5	20140001	20190000	0.491315
11	66480001	66530000	0.491266	C1D
23	44620001	44670000	0.490946	ADTRP
20	10040001	10090000	0.490909	BDP1
19	3580001	3630000	0.490787
18	21080001	21130000	0.490698
14	50820001	50870000	0.490515
17	59140001	59190000	0.490506
8	49360001	49410000	0.489796
5	48860001	48910000	0.489736
1	113980001	114030000	0.489474
18	44880001	44930000	0.489247	WTIP
20	10020001	10070000	0.488978	BDP1
16	9240001	9290000	0.488372
4	110640001	110690000	0.488189	CNTNAP2
5	49000001	49050000	0.487871	LOC101906182|TBC1D30
6	63860001	63910000	0.487521
2	32420001	32470000	0.4875
14	68360001	68410000	0.487472
4	44040001	44090000	0.486486	FAM185A|CCDC146
4	43060001	43110000	0.48642	MAGI2
10	5300001	5350000	0.486339	CPLX2
10	17500001	17550000	0.485523	UACA
16	44820001	44870000	0.485401	RERE
10	400001	450000	0.485261
19	40720001	40770000	0.484513	TNS4
4	110740001	110790000	0.484112	CNTNAP2
19	760001	810000	0.483713	CA10
14	67020001	67070000	0.483461	CPQ
7	74920001	74970000	0.482927
9	62360001	62410000	0.482759	RARS2
20	70740001	70790000	0.482759	IRX4
2	57260001	57310000	0.482255
16	8020001	8070000	0.482234
4	42560001	42610000	0.481641	MAGI2
3	75140001	75190000	0.481572	LRRC7
20	33000001	33050000	0.481481	PLCXD3
12	7400001	7450000	0.481481
1	110880001	110930000	0.481481	TIPARP
18	21000001	21050000	0.481356	TOX3
8	12600001	12650000	0.481273
19	40640001	40690000	0.480952	IGFBP4|TOP2A
9	5700001	5750000	0.480493
18	21060001	21110000	0.48048
18	44640001	44690000	0.480447	LSM14A
14	46260001	46310000	0.480226	EXT1
26	31020001	31070000	0.47992	DUSP5
5	100120001	100170000	0.479396	LOC784451|LOC509972
3	63220001	63270000	0.479167
23	6660001	6710000	0.478689	LRRC1
28	10520001	10570000	0.478632
16	28020001	28070000	0.478378	LOC785251|DNAH14
9	41460001	41510000	0.478261	FOXO3
14	68220001	68270000	0.478161
11	10140001	10190000	0.477833	LBX2|TTC31|MRPL53|MOGS|WBP1|INO80B|CCDC142|RTKN
3	59540001	59590000	0.477459	SPATA1
11	68280001	68330000	0.477401	ASPRV1|MXD1
8	12480001	12530000	0.477396
9	38000001	38050000	0.477223
10	58580001	58630000	0.476868	LYSMD2|TMOD2
13	62200001	62250000	0.476496	MAPRE1|EFCAB8
7	73140001	73190000	0.476298	GABRB2
6	51320001	51370000	0.476298
15	3360001	3410000	0.476131
14	50860001	50910000	0.476071
18	37100001	37150000	0.476048
8	103660001	103710000	0.475	WHRN
1	18800001	18850000	0.474886
5	19020001	19070000	0.47482
2	62240001	62290000	0.474638	MAP3K19
3	74740001	74790000	0.474576	CTH
5	18780001	18830000	0.474359
2	61960001	62010000	0.474194	ZRANB3
3	73820001	73870000	0.473786	NEGR1
2	54240001	54290000	0.473684
11	17940001	17990000	0.473684
11	14400001	14450000	0.473485
2	62000001	62050000	0.473146	ZRANB3
20	9960001	10010000	0.472464	BDP1|MCCC2
11	17960001	18010000	0.472
7	80240001	80290000	0.471698	TENM2
1	100760001	100810000	0.471519
3	13600001	13650000	0.470978
14	80980001	81030000	0.470914	ENPP2
18	44660001	44710000	0.470899	LSM14A|KIAA0355
4	75660001	75710000	0.470588
4	43020001	43070000	0.470455	MAGI2
10	60320001	60370000	0.47027	ATP8B4
5	54980001	55030000	0.470167
6	51300001	51350000	0.469974
9	3980001	4030000	0.469786
4	13880001	13930000	0.469697
2	117600001	117650000	0.469663	DNER
4	94500001	94550000	0.469466	KLF14
20	9940001	9990000	0.469281	MCCC2
8	94360001	94410000	0.469274	OR13C3|LOC789787
18	44500001	44550000	0.468835
10	60340001	60390000	0.46875	ATP8B4
26	6020001	6070000	0.468293
9	62400001	62450000	0.467961	SLC35A1|RARS2
11	68220001	68270000	0.467797	SNRNP27|GMCL1|MXD1
9	5480001	5530000	0.467583
7	73400001	73450000	0.467568	GABRA6
16	25780001	25830000	0.467442
7	44580001	44630000	0.467033	ZCCHC10|HSPA4
1	86800001	86850000	0.466463
2	105500001	105550000	0.465798
19	800001	850000	0.46571	CA10
3	73860001	73910000	0.4656
15	59680001	59730000	0.465517
17	55980001	56030000	0.465483	CCDC60
2	54100001	54150000	0.465438
5	56740001	56790000	0.464912	ATP5F1B|NACA|PTGES3
13	68320001	68370000	0.464444
8	78180001	78230000	0.464286	NTRK2
8	320001	370000	0.464286	MFSD14B
14	68380001	68430000	0.464198
20	70760001	70810000	0.464174	IRX4
1	36560001	36610000	0.463934
2	91320001	91370000	0.463415	NBEAL1
11	68940001	68990000	0.463333	GALNT14
28	10620001	10670000	0.462929	ZP4
3	74460001	74510000	0.462547
19	660001	710000	0.462264	CA10
3	63140001	63190000	0.462085	ADGRL2
1	86920001	86970000	0.461832
7	8400001	8450000	0.461818	LOC100299465|LOC107131150|LOC509641
9	14200001	14250000	0.46167
9	39420001	39470000	0.461538	AMD1
11	15480001	15530000	0.461538	LTBP1
24	49560001	49610000	0.46114	MYO5B
29	28340001	28390000	0.461126	ROBO3|ROBO4|HEPACAM
15	4460001	4510000	0.461039	PDGFD
4	75640001	75690000	0.460976
24	7260001	7310000	0.460821	CD226
24	49540001	49590000	0.460581	MYO5B
1	18900001	18950000	0.460208
16	44560001	44610000	0.460048	ENO1
2	71900001	71950000	0.46	TMEM185B|EPB41L5|RALB
26	31220001	31270000	0.459948	RBM20
21	16040001	16090000	0.459893	SV2B
14	50880001	50930000	0.459716
19	600001	650000	0.459075	CA10
7	73160001	73210000	0.458947	GABRB2
10	380001	430000	0.458836
4	110680001	110730000	0.458791	CNTNAP2
5	19700001	19750000	0.458753
22	23960001	24010000	0.458515	CNTN4
29	40001	90000	0.458333
16	28400001	28450000	0.457746	LBR|DNAH14
5	48920001	48970000	0.45749	TBC1D30
29	28360001	28410000	0.457386	ROBO4|HEPACAM
17	13160001	13210000	0.456938	ABCE1|ANAPC10
8	85700001	85750000	0.456869	LOC787410
5	12500001	12550000	0.456869	TMTC2
14	40580001	40630000	0.456647
2	54620001	54670000	0.456604
4	15880001	15930000	0.456522	UMAD1
23	44600001	44650000	0.456476	ADTRP
2	71760001	71810000	0.45614	EPB41L5
2	300001	350000	0.456067	LGSN
11	56640001	56690000	0.455796
12	7580001	7630000	0.455621
16	2940001	2990000	0.455319	DSTYK
22	10280001	10330000	0.455
9	33940001	33990000	0.454902	RSPH4A|ZUP1
10	77880001	77930000	0.454545
2	117620001	117670000	0.454348	DNER
8	78160001	78210000	0.454248	NTRK2
24	49520001	49570000	0.453804	MYO5B
26	31180001	31230000	0.453763	RBM20
10	200001	250000	0.45367
24	49580001	49630000	0.45359	MYO5B
28	10720001	10770000	0.451613
10	58500001	58550000	0.451613	TMOD3
23	44160001	44210000	0.451456	EDN1
3	71640001	71690000	0.451444
11	95360001	95410000	0.451064	NEK6|PSMB7
2	62300001	62350000	0.451049	CCNT2|MAP3K19
16	28740001	28790000	0.45098
11	95280001	95330000	0.450495	NEK6
8	107660001	107710000	0.450304
5	18840001	18890000	0.450116
29	14300001	14350000	0.449726
4	44060001	44110000	0.449704	FAM185A
11	68260001	68310000	0.449275	ASPRV1|MXD1
1	42700001	42750000	0.449032	LOC785875|LOC785848
10	60380001	60430000	0.448845	ATP8B4
4	75700001	75750000	0.448399
18	21020001	21070000	0.448276
14	68300001	68350000	0.448198
19	26380001	26430000	0.448052	INCA1|LOC100848357|KIF1C|CAMTA2
5	100160001	100210000	0.447876	LOC784451
16	18880001	18930000	0.447514	USH2A|KCTD3
16	28420001	28470000	0.447284	LBR|DNAH14
13	48960001	49010000	0.446914
3	5420001	5470000	0.446629
12	84460001	84510000	0.446429
28	9920001	9970000	0.446341	RYR2
6	80100001	80150000	0.446254
8	94340001	94390000	0.446115	OR13C3
8	103160001	103210000	0.446064	ZNF618
25	17680001	17730000	0.446029	GPR139
2	73420001	73470000	0.445714
15	3380001	3430000	0.445333
15	59520001	59570000	0.445161
22	18740001	18790000	0.445055	GRM7
13	23640001	23690000	0.444444	PIP4K2A
3	59560001	59610000	0.444231	GNG5|SPATA1|RPF1
1	42760001	42810000	0.44403	OR5K1
17	56120001	56170000	0.443983	HSPB8
2	73040001	73090000	0.44382	CLASP1
14	78500001	78550000	0.443627
11	70260001	70310000	0.44358	ALK
13	13980001	14030000	0.44294
7	80320001	80370000	0.442857	WWC1
9	19520001	19570000	0.442827
11	11780001	11830000	0.442623	EXOC6B
4	43040001	43090000	0.442553	MAGI2
7	8780001	8830000	0.442529	LOC787882
17	55840001	55890000	0.442085	CCDC60
2	54320001	54370000	0.441964
17	13180001	13230000	0.441909	ABCE1|ANAPC10
7	36080001	36130000	0.44186
4	14040001	14090000	0.441805	SEM1
20	48200001	48250000	0.441799
2	62120001	62170000	0.441781	RAB3GAP1
8	77900001	77950000	0.441509
4	13860001	13910000	0.441423
6	111620001	111670000	0.441341
27	27260001	27310000	0.441237
28	13700001	13750000	0.441176
21	4400001	4450000	0.440922	GABRG3
9	39400001	39450000	0.44086	AMD1
6	115540001	115590000	0.440771	MSANTD1|RGS12
4	75620001	75670000	0.440771
14	78340001	78390000	0.440529	RALYL
14	67340001	67390000	0.440141	CPQ
22	18760001	18810000	0.44	GRM7
2	125900001	125950000	0.439791	CD164L2|FCN3|SYTL1|TMEM222|MAP3K6
2	117580001	117630000	0.439791	DNER
4	13820001	13870000	0.439189
28	13760001	13810000	0.439024	FXYD4|HNRNPF
4	43380001	43430000	0.438944	PHTF2
26	200001	250000	0.438938
11	66540001	66590000	0.438735	PNO1|WDR92
10	59220001	59270000	0.438547
8	84660001	84710000	0.438272	WNK2
9	38020001	38070000	0.438178
7	56020001	56070000	0.4375
4	75680001	75730000	0.4375
20	32980001	33030000	0.4375	PLCXD3
16	28380001	28430000	0.437186	DNAH14
26	31040001	31090000	0.4371	LOC614416|DUSP5
9	33980001	34030000	0.436823
20	10220001	10270000	0.436364	OCLN|GTF2H2
11	72320001	72370000	0.436242	MPV17|SLC30A3|GTF3C2|UCN|DNAJC5G|TRIM54
4	110580001	110630000	0.435223	CNTNAP2
26	6000001	6050000	0.435028
4	113140001	113190000	0.434174	LOC768255|LOC101902675
3	42760001	42810000	0.433962	CDC14A
28	10760001	10810000	0.433761
4	113100001	113150000	0.433584	LOC512867|GIMAP7
7	74960001	75010000	0.433544
11	56500001	56550000	0.432857
15	75360001	75410000	0.432735
24	39340001	39390000	0.432515
4	96240001	96290000	0.432243	PLXNA4
4	113160001	113210000	0.432024	LOC768255|LOC101902675
6	86600001	86650000	0.431953	SLC4A4
5	48960001	49010000	0.431953	TBC1D30
1	2920001	2970000	0.431953	CFAP298|EVA1C
11	68960001	69010000	0.431894	GALNT14
3	45260001	45310000	0.431718
1	85500001	85550000	0.431624
26	540001	590000	0.430486
2	90800001	90850000	0.430108	NOP58
4	5040001	5090000	0.430085
2	117540001	117590000	0.429975	DNER
3	52560001	52610000	0.429851
5	67380001	67430000	0.429735	STAB2
10	26620001	26670000	0.429423	PNP|LOC790312|PIP4P1
1	100620001	100670000	0.429038
2	61660001	61710000	0.429022	R3HDM1
3	75160001	75210000	0.428571	LRRC7
12	5920001	5970000	0.428571
11	66460001	66510000	0.428571	C1D
19	26360001	26410000	0.428177	KIF1C
28	35600001	35650000	0.427896	MBL1|SFTPA1|SFTPD
4	110720001	110770000	0.427699	CNTNAP2
11	56520001	56570000	0.426891
15	80760001	80810000	0.426702	SLC43A1|TIMM10|SMTNL1
14	81020001	81070000	0.426702	ENPP2
16	18860001	18910000	0.426316	USH2A|KCTD3
1	100740001	100790000	0.42615
21	3300001	3350000	0.426075
8	107720001	107770000	0.425894
7	74980001	75030000	0.42577
3	63160001	63210000	0.425693
9	41440001	41490000	0.425197
18	120001	170000	0.42515
3	64760001	64810000	0.425056
2	74840001	74890000	0.425039
22	25540001	25590000	0.424883
3	74480001	74530000	0.424861
8	57000001	57050000	0.424837
4	73840001	73890000	0.424691
2	31880001	31930000	0.424528
4	73860001	73910000	0.424419
5	48720001	48770000	0.42437	WIF1
4	113220001	113270000	0.424144	LOC768255|GIMAP6
27	27280001	27330000	0.424096
18	45260001	45310000	0.42381
11	11800001	11850000	0.423592	EXOC6B
2	71740001	71790000	0.423529	EPB41L5
2	91020001	91070000	0.423488	FAM117B
8	12840001	12890000	0.422297
4	5080001	5130000	0.42217	GRB10
18	44840001	44890000	0.422078	UBA2|WTIP
14	78360001	78410000	0.422078	RALYL
4	4700001	4750000	0.422018	COBL
7	8420001	8470000	0.421731	LOC107131150|LOC509641|LOC104972795
7	63720001	63770000	0.421053
16	28000001	28050000	0.42093
19	37020001	37070000	0.420912	NXPH3|SPOP
4	112300001	112350000	0.420765	ZNF282|ZNF212
14	40640001	40690000	0.420382
26	36740001	36790000	0.420213	CCDC172
4	15840001	15890000	0.420195	UMAD1
16	45080001	45130000	0.420188	LOC786597
17	13300001	13350000	0.419962
14	80540001	80590000	0.419847
3	63200001	63250000	0.419753
1	85540001	85590000	0.419355
15	84520001	84570000	0.418919
16	18400001	18450000	0.418874
6	16620001	16670000	0.418773	OSTC
10	77920001	77970000	0.418764
9	19540001	19590000	0.418708
10	64960001	65010000	0.418675	SLC30A4
14	67320001	67370000	0.418605	CPQ
26	31200001	31250000	0.418491	RBM20
11	95240001	95290000	0.417867
1	26080001	26130000	0.41779	ROBO1
2	105480001	105530000	0.417647
4	5060001	5110000	0.417515	GRB10
14	81900001	81950000	0.417417	SNTB1
6	80120001	80170000	0.417391
21	3560001	3610000	0.417219
11	95380001	95430000	0.417062	NEK6|PSMB7
7	63740001	63790000	0.41704
16	44800001	44850000	0.416918	RERE
3	74720001	74770000	0.416842	CTH
2	57280001	57330000	0.416459
6	20980001	21030000	0.416244
5	20860001	20910000	0.415842	EPYC
18	40480001	40530000	0.415751
19	40700001	40750000	0.415704	TNS4
10	59200001	59250000	0.41543
11	56660001	56710000	0.415335
23	6700001	6750000	0.415317	LOC112443853|LRRC1
5	18680001	18730000	0.415282
3	74880001	74930000	0.415094	SRSF11
14	40660001	40710000	0.414634
3	63100001	63150000	0.414545	ADGRL2
20	70780001	70830000	0.41433	IRX4
24	49500001	49550000	0.414141	MYO5B
14	78520001	78570000	0.413897
4	42880001	42930000	0.413882	MAGI2
15	80780001	80830000	0.413717	TIMM10|SMTNL1|UBE2L6
3	80320001	80370000	0.413636
18	28820001	28870000	0.413603
2	61760001	61810000	0.413567	R3HDM1|ZRANB3
9	5720001	5770000	0.413395
1	16260001	16310000	0.412742
5	48900001	48950000	0.412736	TBC1D30
2	91040001	91090000	0.412587	FAM117B
12	2920001	2970000	0.412322
7	55980001	56030000	0.412301
24	39420001	39470000	0.412281
5	19000001	19050000	0.412214
4	5860001	5910000	0.412088	ZPBP
4	14000001	14050000	0.411765
14	17980001	18030000	0.411765
16	8760001	8810000	0.411647
4	110560001	110610000	0.411576	CNTNAP2
21	3620001	3670000	0.41115
7	4160001	4210000	0.411141	SLC25A42|ARMC6|SUGP2
1	36540001	36590000	0.410866
22	49500001	49550000	0.410853	DOCK3
7	93540001	93590000	0.410758	KIAA0825
4	42960001	43010000	0.410714	MAGI2
2	90720001	90770000	0.410526	SUMO1|KIAA2012
25	32780001	32830000	0.410526	GTF2I
3	45240001	45290000	0.41048
11	66520001	66570000	0.410473	WDR92
16	7820001	7870000	0.410448
16	28760001	28810000	0.410377	SRP9
15	58780001	58830000	0.410256	KIF18A|METTL15
8	83500001	83550000	0.410208	ZNF782
16	44680001	44730000	0.410156	RERE
20	9920001	9970000	0.409938	MCCC2
15	4480001	4530000	0.409611	PDGFD
9	65340001	65390000	0.409471
14	68240001	68290000	0.409449
11	24160001	24210000	0.409357
5	21240001	21290000	0.408898
19	3560001	3610000	0.408497
3	13620001	13670000	0.408348
27	23680001	23730000	0.408019	DLC1
10	43580001	43630000	0.407834	NIN
12	6000001	6050000	0.407787
4	42900001	42950000	0.407674	MAGI2
8	56980001	57030000	0.407583
5	48740001	48790000	0.407583	WIF1
25	32800001	32850000	0.407407	GTF2I
6	21100001	21150000	0.407143
22	14260001	14310000	0.406977	ULK4
23	35840001	35890000	0.40694
4	110700001	110750000	0.406699	CNTNAP2
14	67300001	67350000	0.406439	CPQ
26	45640001	45690000	0.406433	ADAM12
17	58980001	59030000	0.406375
7	75200001	75250000	0.406154	MAT2B
4	75720001	75770000	0.405941
1	18960001	19010000	0.405844
4	4680001	4730000	0.405797	COBL
22	49520001	49570000	0.405738	DOCK3
8	103180001	103230000	0.405634	ZNF618
12	52960001	53010000	0.404959
16	44660001	44710000	0.404167	RERE
16	7940001	7990000	0.404088
21	4380001	4430000	0.404018	GABRG3
28	9940001	9990000	0.403599	RYR2
3	63180001	63230000	0.403561
4	5440001	5490000	0.403458	FIGNL1|DDC
15	46200001	46250000	0.403329	LOC101903126
19	640001	690000	0.403226	CA10
5	20240001	20290000	0.403084
13	48400001	48450000	0.40293
18	36980001	37030000	0.402913	PSMD7
14	40600001	40650000	0.402844
6	51540001	51590000	0.402597
8	83480001	83530000	0.402357	ZNF782
14	50840001	50890000	0.402332
8	12340001	12390000	0.402326
20	24320001	24370000	0.402299
11	30080001	30130000	0.402235	MSH6
5	48760001	48810000	0.401961	WIF1
15	58720001	58770000	0.401685	KIF18A
13	62060001	62110000	0.401544	COMMD7
3	13300001	13350000	0.401354
11	68160001	68210000	0.401274	GMCL1|ANXA4
2	62320001	62370000	0.401254	CCNT2|ACMSD
14	80460001	80510000	0.400929
13	48420001	48470000	0.400862
13	13960001	14010000	0.400794
16	2960001	3010000	0.400735	DSTYK|TMCC2
12	6920001	6970000	0.400691
14	67360001	67410000	0.400581	CPQ
4	81180001	81230000	0.400504	RALA
17	55860001	55910000	0.400419	CCDC60
19	2140001	2190000	0.400369
4	62760001	62810000	0.4	BMPER
2	32740001	32790000	0.4	FIGN
15	45340001	45390000	0.4	SYT9
15	84480001	84530000	0.399543
10	100001	150000	0.39953
2	62260001	62310000	0.399293	MAP3K19
20	5800001	5850000	0.398866	NSG2
21	3280001	3330000	0.398801
9	14220001	14270000	0.39876
22	13860001	13910000	0.398515	ULK4
2	54500001	54550000	0.39823
11	68920001	68970000	0.39823	GALNT14
3	75100001	75150000	0.398026	LRRC7
28	10640001	10690000	0.397914
3	5440001	5490000	0.397647
3	63000001	63050000	0.397554	ADGRL2
5	21320001	21370000	0.39726
3	64740001	64790000	0.397233
18	45320001	45370000	0.397059	LOC104970284
22	54420001	54470000	0.396648	ATP2B2
11	66500001	66550000	0.39633	C1D
9	21520001	21570000	0.396175
10	13400001	13450000	0.396117	LCTL|LOC112441475|ZWILCH
2	91000001	91050000	0.396	BMPR2
18	33260001	33310000	0.396
13	62240001	62290000	0.395833	SUN5|EFCAB8
20	48220001	48270000	0.395722
2	117520001	117570000	0.395393	DNER
4	13960001	14010000	0.395349
14	67280001	67330000	0.395349	CPQ
1	7240001	7290000	0.395038	LOC615183|N6AMT1|LTN1
4	96220001	96270000	0.394904	PLXNA4
12	5980001	6030000	0.394511
5	21360001	21410000	0.394366
29	2080001	2130000	0.394366	FAT3
16	35720001	35770000	0.394191	RGS7
2	63320001	63370000	0.394102
29	46780001	46830000	0.393617
3	63020001	63070000	0.393443	ADGRL2
3	42780001	42830000	0.393333	CDC14A
19	40680001	40730000	0.392954	IGFBP4|TNS4
16	35740001	35790000	0.392936	RGS7
4	110760001	110810000	0.392931	CNTNAP2
10	59040001	59090000	0.392857
2	62080001	62130000	0.392625	RAB3GAP1|ZRANB3
16	18380001	18430000	0.392625
22	10260001	10310000	0.392442
2	54040001	54090000	0.392405
4	5840001	5890000	0.392371	ZPBP
16	18520001	18570000	0.392308
5	49020001	49070000	0.392233	LOC101906182|GNS|TBC1D30
13	50580001	50630000	0.392086
13	14000001	14050000	0.392015
15	3340001	3390000	0.391931
13	23620001	23670000	0.391753	PIP4K2A
14	81880001	81930000	0.391691	SNTB1
10	77860001	77910000	0.391645
4	45680001	45730000	0.391608	LHFPL3
21	3640001	3690000	0.391517
20	10440001	10490000	0.391304	CDK7|MRPS36|CENPH
16	27060001	27110000	0.391304	CAPN2
14	80580001	80630000	0.391192
2	62280001	62330000	0.391144	CCNT2|MAP3K19
4	15900001	15950000	0.390957	UMAD1
21	66760001	66810000	0.390953	PPP2R5C
10	58860001	58910000	0.39011	DMXL2
7	60420001	60470000	0.389706	SH3TC2
4	42860001	42910000	0.389222	MAGI2
7	720001	770000	0.389058
3	75420001	75470000	0.388889	LRRC7
19	40620001	40670000	0.388889	TOP2A
19	3600001	3650000	0.388087
10	13460001	13510000	0.387805	LOC112441475
6	115340001	115390000	0.387584	LRPAP1
26	45660001	45710000	0.387538	ADAM12
15	59980001	60030000	0.387471
14	40560001	40610000	0.387205
27	27200001	27250000	0.386728	WRN
25	17700001	17750000	0.386667
3	74440001	74490000	0.386588
15	3400001	3450000	0.386293
11	280001	330000	0.386189	TMEM87B|FBLN7
18	37180001	37230000	0.385965
15	59700001	59750000	0.385776
5	20260001	20310000	0.385659
6	51340001	51390000	0.385445
12	6940001	6990000	0.385396
14	67100001	67150000	0.384988	CPQ
19	560001	610000	0.384886	CA10
15	75380001	75430000	0.384384
7	76260001	76310000	0.384306
21	3540001	3590000	0.384259
10	77840001	77890000	0.38412
16	27040001	27090000	0.383929	CAPN8|CAPN2
1	114040001	114090000	0.383784
14	67920001	67970000	0.383632	MTERF3|PTDSS1
11	360001	410000	0.383562	TMEM87B|MERTK
20	67020001	67070000	0.383534
3	27780001	27830000	0.383459
14	50760001	50810000	0.38322	CSMD3
3	13580001	13630000	0.383117
11	72340001	72390000	0.382911	SLC30A3|DNAJC5G|TRIM54
5	19820001	19870000	0.382838
1	50480001	50530000	0.382749	CBLB
19	41060001	41110000	0.382682	KRT20
5	12580001	12630000	0.382653	TMTC2
15	36020001	36070000	0.38253	SOX6
20	10000001	10050000	0.38247	BDP1
5	56700001	56750000	0.382353	PRIM1|NACA
4	42920001	42970000	0.382278	MAGI2
19	2160001	2210000	0.382258
11	17980001	18030000	0.382258
6	115360001	115410000	0.382178	LRPAP1|DOK7
10	13380001	13430000	0.381857	LCTL|LOC112441475|ZWILCH
11	72160001	72210000	0.381766	FNDC4|GCKR|IFT172
11	95260001	95310000	0.38172
10	58560001	58610000	0.381526	LYSMD2|TMOD2
3	59580001	59630000	0.381481	GNG5|SPATA1|RPF1
3	13280001	13330000	0.381323	LOC112445940
2	63220001	63270000	0.381323
2	14540001	14590000	0.381323	PPP1R1C
20	37400001	37450000	0.381313
11	70240001	70290000	0.381215	ALK
1	100600001	100650000	0.381139
1	26100001	26150000	0.381068	ROBO1
2	61740001	61790000	0.380952	R3HDM1
18	100001	150000	0.380597
1	103760001	103810000	0.380597
18	21180001	21230000	0.380531
24	39500001	39550000	0.380353
9	22980001	23030000	0.380165	DOPEY1
1	18840001	18890000	0.380062
29	1760001	1810000	0.38
1	100580001	100630000	0.379947
16	9940001	9990000	0.379845
4	42940001	42990000	0.379603	MAGI2
8	83520001	83570000	0.379404	CTSV
28	23120001	23170000	0.379252	CTNNA3
4	45660001	45710000	0.379227	LHFPL3
9	62320001	62370000	0.379121	ORC3|RARS2
21	66780001	66830000	0.378871	PPP2R5C
4	5360001	5410000	0.378855	DDC
29	1780001	1830000	0.378623
16	19280001	19330000	0.378378	USH2A
7	75180001	75230000	0.378125	MAT2B
12	46000001	46050000	0.377926
15	59660001	59710000	0.377828
25	17660001	17710000	0.377778	GPR139
24	39240001	39290000	0.377709
23	6640001	6690000	0.377581	LRRC1
16	28720001	28770000	0.377419
13	38680001	38730000	0.37694	SCP2D1|DTD1
15	59500001	59550000	0.376623
15	39360001	39410000	0.376506	ARNTL
18	44480001	44530000	0.376316
26	38000001	38050000	0.376278
24	61880001	61930000	0.376016	LOC100337223|LOC519132|LOC511106
10	59180001	59230000	0.37551
5	58440001	58490000	0.375502	LOC507560|OR6C68
3	63060001	63110000	0.375494	ADGRL2
28	35500001	35550000	0.375479	CL43|LOC101907929
10	59260001	59310000	0.375465
6	20940001	20990000	0.375
15	20001	70000	0.375
1	157700001	157750000	0.375	LOC538060
5	67020001	67070000	0.374793	C5H12orf42
14	68400001	68450000	0.374702
1	18940001	18990000	0.374532
9	65440001	65490000	0.374502	CYB5R4
2	62100001	62150000	0.374286	RAB3GAP1|ZRANB3
26	45700001	45750000	0.37406	ADAM12
3	117480001	117530000	0.373984	ERFE|KLHL30|ILKAP
27	27240001	27290000	0.373984	WRN
19	12800001	12850000	0.373817	CA4|ZNHIT3
19	28300001	28350000	0.373626	PIK3R6
15	84720001	84770000	0.373333	LOC112441561
7	4180001	4230000	0.373239	ARMC6|SUGP2
15	46340001	46390000	0.372861	MRPL17|LOC783920
20	67000001	67050000	0.372816
8	5340001	5390000	0.372685	GALNTL6
3	97920001	97970000	0.372642	SPATA6
8	77880001	77930000	0.372611
7	75120001	75170000	0.372506	NUDCD2|CCNG1|HMMR
12	52980001	53030000	0.372315
6	63840001	63890000	0.372308
10	77900001	77950000	0.372263
11	68100001	68150000	0.37224	ANXA4
2	90700001	90750000	0.372	SUMO1|KIAA2012
3	80380001	80430000	0.371901
12	2940001	2990000	0.371703
16	74420001	74470000	0.3712
16	2920001	2970000	0.371041	DSTYK
14	67260001	67310000	0.370874	CPQ
28	14960001	15010000	0.370844	FAM13C
5	31620001	31670000	0.370744
16	35540001	35590000	0.370441	RGS7
9	3940001	3990000	0.37037
25	32760001	32810000	0.370253	GTF2I|NCF1
21	3600001	3650000	0.370175
23	44640001	44690000	0.370093	ADTRP|TMEM170B
16	18360001	18410000	0.370019
27	27180001	27230000	0.369973	WRN
22	22680001	22730000	0.369919
26	580001	630000	0.369767
6	16600001	16650000	0.369763	OSTC
14	78480001	78530000	0.369615	RALYL
4	75780001	75830000	0.369515
20	10520001	10570000	0.369515	SLC30A5
2	32760001	32810000	0.369444
7	76300001	76350000	0.369309
29	28320001	28370000	0.369099	ROBO3|ROBO4
18	21200001	21250000	0.369048
7	4140001	4190000	0.368794	SLC25A42|ARMC6|SUGP2
1	50460001	50510000	0.368732	CBLB
6	21020001	21070000	0.36859
7	60440001	60490000	0.368421	SH3TC2
26	5980001	6030000	0.368217
1	85560001	85610000	0.368159
9	62420001	62470000	0.368085	SLC35A1|CFAP206|RARS2
6	115440001	115490000	0.368056	LOC101902106|HGFAC|RGS12
20	24340001	24390000	0.368
4	119480001	119530000	0.367876	ESYT2|WDR60
14	11020001	11070000	0.367841
26	31000001	31050000	0.367387
18	33280001	33330000	0.367347
16	8820001	8870000	0.367347
3	80400001	80450000	0.367273	JAK1
2	99500001	99550000	0.367174	ERBB4
14	18000001	18050000	0.367089
10	60140001	60190000	0.367089	ATP8B4
4	113260001	113310000	0.367067	GIMAP6|LOC615733|GIMAP7
2	86240001	86290000	0.366906	BOLL
9	38040001	38090000	0.366743
18	28800001	28850000	0.366174
14	11040001	11090000	0.366109
7	80140001	80190000	0.366093	TENM2
17	55820001	55870000	0.366	TMEM233
2	61640001	61690000	0.365994	R3HDM1
26	6120001	6170000	0.365979
26	31080001	31130000	0.365909	LOC614416|SMC3
7	63700001	63750000	0.365854
2	61560001	61610000	0.365854	LCT|UBXN4
24	7280001	7330000	0.365613	CD226
8	103540001	103590000	0.365439	ORM1|AKNA
7	60400001	60450000	0.365385	SH3TC2
22	6140001	6190000	0.365269	OSBPL10
19	1820001	1870000	0.364706
16	44700001	44750000	0.364706	RERE
12	22400001	22450000	0.364548
16	44540001	44590000	0.364444	ENO1
22	25620001	25670000	0.364341
7	73460001	73510000	0.364162
11	56420001	56470000	0.36394
5	19040001	19090000	0.363636
4	5120001	5170000	0.363636	GRB10
3	52540001	52590000	0.363636
16	74640001	74690000	0.363636
14	46240001	46290000	0.362857	EXT1
8	104760001	104810000	0.362819
12	6060001	6110000	0.362799
16	74400001	74450000	0.362761
1	85480001	85530000	0.362745
25	20480001	20530000	0.362694	HS3ST2
2	63340001	63390000	0.362573
15	59640001	59690000	0.3625
20	70800001	70850000	0.362468	MRPL36|NDUFS6
13	48860001	48910000	0.362454
11	72220001	72270000	0.362205	KRTCAP3|NRBP1|PPM1G|GCKR|IFT172
19	41480001	41530000	0.362031	LOC100848850|LOC101907983|LOC788650|KRTAP17-1
15	75420001	75470000	0.362
13	51380001	51430000	0.361582	CENPB|SPEF1|CDC25B|AP5S1
8	340001	390000	0.361538	MFSD14B
17	60440001	60490000	0.361516
11	68300001	68350000	0.361516	ASPRV1
17	67220001	67270000	0.361194	MN1|PITPNB
9	62460001	62510000	0.361045	CFAP206
21	3160001	3210000	0.360987
4	5100001	5150000	0.360825	GRB10
20	47520001	47570000	0.36075
23	14140001	14190000	0.360656
1	27540001	27590000	0.360624
2	90840001	90890000	0.360544	BMPR2
6	21060001	21110000	0.360515
14	67900001	67950000	0.360341	PTDSS1
10	58460001	58510000	0.360294	TMOD3
18	16660001	16710000	0.360231	LONP2|ABCC11
3	59860001	59910000	0.359897	PRKACB
1	103740001	103790000	0.35989
2	30820001	30870000	0.359756
14	40680001	40730000	0.359712
24	7240001	7290000	0.359699	CD226
3	97900001	97950000	0.359694	SPATA6
21	4360001	4410000	0.359281	GABRG3
15	4440001	4490000	0.359202	PDGFD
3	75040001	75090000	0.35905	LRRC7
12	7140001	7190000	0.35905
10	13480001	13530000	0.359036	LOC112441475
12	52940001	52990000	0.358904
1	125260001	125310000	0.358824	SLC9A9
12	9280001	9330000	0.358674	LOC100141168
8	94380001	94430000	0.358586	OR13C3|LOC789787
26	220001	270000	0.358524
28	10680001	10730000	0.358491
11	70280001	70330000	0.358452	ALK
20	12780001	12830000	0.358333	MAST4
2	71780001	71830000	0.358108	EPB41L5
2	71880001	71930000	0.358025	EPB41L5
6	113800001	113850000	0.357928	PSAPL1|SORCS2
11	68140001	68190000	0.357895	GMCL1|ANXA4
10	59100001	59150000	0.357895	CYP19A1
13	68300001	68350000	0.357843
15	46360001	46410000	0.357771	MRPL17|LOC783920|DCHS1
15	75400001	75450000	0.357702
5	57660001	57710000	0.357647	LOC781363|OR2AP1|LOC100847112
8	83460001	83510000	0.357631	ZNF782
6	20960001	21010000	0.357616
20	27580001	27630000	0.357616
10	60460001	60510000	0.357349
8	5360001	5410000	0.357309	GALNTL6
21	3500001	3550000	0.357143
7	37000001	37050000	0.356994
26	37840001	37890000	0.35689
19	26400001	26450000	0.356863	INCA1|LOC100848357|SPAG7|PFN1|KIF1C|CAMTA2|ENO3
15	45360001	45410000	0.356808	SYT9
8	66660001	66710000	0.356734
2	74820001	74870000	0.356506
10	86780001	86830000	0.356475	FLVCR2
1	37440001	37490000	0.356459	EPHA3
14	80480001	80530000	0.356383
2	117500001	117550000	0.356239	DNER
4	62780001	62830000	0.356164	BMPER
3	63080001	63130000	0.355987	ADGRL2
2	99480001	99530000	0.355839	ERBB4
29	20840001	20890000	0.355615
9	21500001	21550000	0.355438	FAM46A
26	31300001	31350000	0.355433	RBM20
22	13920001	13970000	0.355388	ULK4
8	66640001	66690000	0.35533
19	36920001	36970000	0.355172	SLC35B1|SPOP
1	8920001	8970000	0.355	LOC526789
12	7520001	7570000	0.354962
22	14240001	14290000	0.35489	ULK4
17	67240001	67290000	0.354839	PITPNB
2	18500001	18550000	0.35461	OSBPL6
26	45620001	45670000	0.354497	ADAM12
18	20980001	21030000	0.354497	TOX3
8	104740001	104790000	0.354483
1	2940001	2990000	0.354331	EVA1C
1	110940001	110990000	0.354015	TIPARP
3	27820001	27870000	0.353965
3	73880001	73930000	0.353783
15	80980001	81030000	0.353698	CTNND1
15	7700001	7750000	0.353638
11	9980001	10030000	0.353414	SEMA4F|M1AP
2	99520001	99570000	0.353395	ERBB4
2	90660001	90710000	0.353293	KIAA2012
19	36900001	36950000	0.353211	SLC35B1|FAM117A|SPOP
13	50560001	50610000	0.352941
12	22380001	22430000	0.352313
11	3680001	3730000	0.352144	INPP4A
6	51560001	51610000	0.351955
2	61620001	61670000	0.351648	R3HDM1
11	67160001	67210000	0.351585	ARHGAP25
4	44460001	44510000	0.351579	ARMC10|NAPEPLD
5	19860001	19910000	0.351429
11	56440001	56490000	0.351396
12	31260001	31310000	0.35119	MTUS2
20	48180001	48230000	0.351171
29	28400001	28450000	0.351145	CCDC15
14	40700001	40750000	0.351145
3	27800001	27850000	0.351005
14	67860001	67910000	0.351005	PTDSS1
8	12720001	12770000	0.35097
14	18020001	18070000	0.350649
16	28060001	28110000	0.350515	LOC785251|DNAH14
2	62340001	62390000	0.350365	CCNT2|ACMSD
2	90820001	90870000	0.350318	BMPR2
14	68420001	68470000	0.35
2	14520001	14570000	0.349876	PPP1R1C
17	10680001	10730000	0.349736
17	70640001	70690000	0.349537	SLC5A4
10	17480001	17530000	0.349451
19	40760001	40810000	0.349206	CCR7
24	9200001	9250000	0.348936
19	2060001	2110000	0.34893
13	20880001	20930000	0.34879	MALRD1
4	43740001	43790000	0.348754
11	10120001	10170000	0.348718	DQX1|TLX2|PCGF1|LBX2|TTC31|MRPL53|MOGS|WBP1|CCDC142
14	67000001	67050000	0.348684	CPQ
12	9300001	9350000	0.348624
27	23700001	23750000	0.348601	DLC1
3	74560001	74610000	0.348534
7	73380001	73430000	0.348485	GABRA6
4	112340001	112390000	0.348485	ZNF783|ZNF212
4	112280001	112330000	0.348214	ZNF398|ZNF282|ZNF212
5	67320001	67370000	0.347985	STAB2
21	48400001	48450000	0.347932
2	30800001	30850000	0.347917	CSRNP3
9	61920001	61970000	0.347826
16	26940001	26990000	0.347748	CAPN8
16	74440001	74490000	0.347682
11	440001	490000	0.347656	MERTK
2	31900001	31950000	0.347518
22	18780001	18830000	0.347273	GRM7
19	57160001	57210000	0.347249	RPL38|TTYH2
16	18540001	18590000	0.347222
26	31060001	31110000	0.347126	LOC614416|DUSP5
18	44540001	44590000	0.346847
11	30100001	30150000	0.346774	MSH6|FBXO11
1	11120001	11170000	0.346698
28	36020001	36070000	0.34657
16	26920001	26970000	0.346552
2	61680001	61730000	0.346457	R3HDM1
4	62940001	62990000	0.346429
2	74860001	74910000	0.346395
21	4500001	4550000	0.346359	GABRG3
5	21260001	21310000	0.346311
19	41040001	41090000	0.34629	KRT12|KRT20
10	43640001	43690000	0.346076	NIN
11	56720001	56770000	0.346056
7	56040001	56090000	0.345794
4	44080001	44130000	0.345745	FAM185A
18	46940001	46990000	0.345622	ZNF461|ZNF382|ZNF529
26	36760001	36810000	0.345455	CCDC172
1	26060001	26110000	0.345324
2	53660001	53710000	0.345114	ARHGAP15
10	59240001	59290000	0.345109
11	13840001	13890000	0.344913	TGFA
21	3480001	3530000	0.344875
4	13980001	14030000	0.344828
3	71660001	71710000	0.344828
4	110320001	110370000	0.344704	CNTNAP2
5	20840001	20890000	0.344538	EPYC
6	115420001	115470000	0.344262	LOC101902106|DOK7|HGFAC|RGS12
27	27220001	27270000	0.344262	WRN
11	30060001	30110000	0.344023
16	18560001	18610000	0.344017
10	59080001	59130000	0.34359	CYP19A1
26	38300001	38350000	0.343434	RAB11FIP2
22	10300001	10350000	0.343434	LRRFIP2
1	114060001	114110000	0.343358
4	113080001	113130000	0.34322	GIMAP4|GIMAP7
5	67400001	67450000	0.342967	STAB2|NT5DC3
5	20280001	20330000	0.342912
9	65420001	65470000	0.34279	CYB5R4
10	7000001	7050000	0.342742	POLK|ANKDD1B
6	33640001	33690000	0.342606	CCSER1
22	49220001	49270000	0.342541	RAD54L2
19	41080001	41130000	0.342404	KRT23
7	36980001	37030000	0.342308
1	27520001	27570000	0.342222
2	57240001	57290000	0.342187
19	36780001	36830000	0.342183	TAC4|KAT7
2	61720001	61770000	0.342159	R3HDM1
6	47720001	47770000	0.342105
4	43320001	43370000	0.342105	PHTF2
5	19380001	19430000	0.341981	POC1B|GALNT4
18	21220001	21270000	0.34188
11	56680001	56730000	0.341869	REG3A
5	24800001	24850000	0.341826	FGD6
11	420001	470000	0.341463	MERTK
20	32960001	33010000	0.341379
9	62440001	62490000	0.341304	SLC35A1|CFAP206
4	15940001	15990000	0.341014	UMAD1
4	43720001	43770000	0.340836
29	46760001	46810000	0.340757
2	74980001	75030000	0.340629
15	58800001	58850000	0.340517	KIF18A|METTL15
20	9980001	10030000	0.340496	BDP1|MCCC2
17	60460001	60510000	0.340426
2	74760001	74810000	0.340344
17	55900001	55950000	0.340336	CCDC60
16	18900001	18950000	0.340314	USH2A
13	62120001	62170000	0.340299	DNMT3B|COMMD7
17	47300001	47350000	0.340278	TMEM132D
26	38280001	38330000	0.340206	RAB11FIP2
20	10540001	10590000	0.339956	SLC30A5
8	94420001	94470000	0.33995	OR13C8
4	81160001	81210000	0.339943	RALA
2	240001	290000	0.339827
11	72360001	72410000	0.339695	SLC30A3|DNAJC5G|CAD
2	14380001	14430000	0.339662	PDE1A
7	740001	790000	0.339564
12	2800001	2850000	0.339506
11	66440001	66490000	0.339492
1	85760001	85810000	0.339474
13	23660001	23710000	0.33945	PIP4K2A
2	73400001	73450000	0.339286	TSN
1	36580001	36630000	0.339254
1	15760001	15810000	0.339207	NCAM2
19	1840001	1890000	0.339062
11	81080001	81130000	0.338942	RAD51AP2
14	56060001	56110000	0.338863
14	40720001	40770000	0.338843
12	7420001	7470000	0.338843
1	18860001	18910000	0.338816
7	75000001	75050000	0.338658
6	115460001	115510000	0.338583	RGS12
16	44720001	44770000	0.338583	RERE
23	41420001	41470000	0.338565	DTNBP1
13	48980001	49030000	0.338415
2	14560001	14610000	0.338346	PPP1R1C
5	105420001	105470000	0.338164	GALNT8
16	9220001	9270000	0.338104
5	19800001	19850000	0.337748
3	5460001	5510000	0.337662
24	39520001	39570000	0.337629
20	39120001	39170000	0.337596	AGXT2
28	33360001	33410000	0.3375	KCNMA1
2	71620001	71670000	0.3375	PTPN4
5	12480001	12530000	0.337349	TMTC2
18	6400001	6450000	0.337237	MAF
8	12820001	12870000	0.337115
19	37040001	37090000	0.337079	NXPH3
28	35260001	35310000	0.337047
10	140001	190000	0.336957
2	42140001	42190000	0.336842	GALNT13
1	125220001	125270000	0.336761	SLC9A9
20	70820001	70870000	0.336516	MRPL36|NDUFS6
29	1740001	1790000	0.336283	SLC36A4
17	55880001	55930000	0.336016	CCDC60
3	5360001	5410000	0.336
15	3420001	3470000	0.335962
2	91820001	91870000	0.335938
6	86380001	86430000	0.335878
21	3520001	3570000	0.335807
22	18720001	18770000	0.335766	GRM7
11	17920001	17970000	0.335727
2	84920001	84970000	0.335714	HECW2
14	75980001	76030000	0.335677	CNGB3
2	86220001	86270000	0.33564	BOLL
2	61840001	61890000	0.335456	ZRANB3
11	70220001	70270000	0.335417	ALK
2	84900001	84950000	0.335391	HECW2
19	28180001	28230000	0.33526	MYH10
16	10160001	10210000	0.335196
16	9860001	9910000	0.335135
8	84640001	84690000	0.335121	WNK2
9	5420001	5470000	0.335052
11	14600001	14650000	0.334951	MEMO1
2	84820001	84870000	0.334852	HECW2
12	2120001	2170000	0.334653
9	65320001	65370000	0.334448	MRAP2
18	46960001	47010000	0.334294	ZNF382|ZNF529
29	7800001	7850000	0.334262
4	46740001	46790000	0.334204	ATXN7L1
14	42760001	42810000	0.334197
13	62260001	62310000	0.334177	SUN5|BPIFB2|EFCAB8
18	21100001	21150000	0.334171
25	23700001	23750000	0.334101	HS3ST4
5	12600001	12650000	0.334071	TMTC2
5	67000001	67050000	0.334052	C5H12orf42
4	75760001	75810000	0.334047
19	620001	670000	0.334038	CA10
6	16640001	16690000	0.333984	OSTC|RPL34
6	21560001	21610000	0.333898
9	4000001	4050000	0.333333
8	94440001	94490000	0.333333
8	300001	350000	0.333333	MFSD14B
6	42560001	42610000	0.333333
29	280001	330000	0.333333	LOC104970173|LOC789688
2	71720001	71770000	0.333333	PTPN4|EPB41L5
22	22380001	22430000	0.333333
16	27020001	27070000	0.333333	CAPN8
14	68180001	68230000	0.333333
12	53040001	53090000	0.333333	EDNRB
10	7020001	7070000	0.333333	ANKDD1B
19	12780001	12830000	0.33274	CA4|USP32
6	86620001	86670000	0.332707	SLC4A4
2	117640001	117690000	0.332677	DNER
2	18480001	18530000	0.332579	OSBPL6
19	57240001	57290000	0.332362
9	5980001	6030000	0.332136
6	66680001	66730000	0.331787	CNGA1|NIPAL1
5	48940001	48990000	0.331671	TBC1D30
25	23720001	23770000	0.331658	HS3ST4
9	39360001	39410000	0.331551	RPF2|GTF3C6
3	74500001	74550000	0.331536
5	100180001	100230000	0.331461	LOC784451|KLRF1
4	5000001	5050000	0.331445
9	39240001	39290000	0.331361	SLC16A10
1	34240001	34290000	0.331361
11	46280001	46330000	0.331337	CHCHD5
28	13060001	13110000	0.33105	LOC100138479|LOC104970930
5	67300001	67350000	0.330973	STAB2
25	32820001	32870000	0.330882	GTF2I
6	21040001	21090000	0.330827
13	23400001	23450000	0.330645	BMI1|COMMD3
5	18740001	18790000	0.330612
2	91080001	91130000	0.330508	FAM117B
12	9320001	9370000	0.330472
9	39380001	39430000	0.330435	AMD1
7	74840001	74890000	0.330435
14	46320001	46370000	0.330357	EXT1
13	38700001	38750000	0.330275	SCP2D1|DTD1
21	4420001	4470000	0.330247	GABRG3
5	19760001	19810000	0.330233
3	75060001	75110000	0.330033	LRRC7
4	94440001	94490000	0.33	TSGA13|COPG2
22	13960001	14010000	0.32998	ULK4
5	16940001	16990000	0.329966
9	39260001	39310000	0.32967	SLC16A10
10	39840001	39890000	0.32963	MDGA2
4	79040001	79090000	0.329588	GLI3
14	26600001	26650000	0.329502
26	6260001	6310000	0.329331
10	13440001	13490000	0.329327	LOC112441475
4	15920001	15970000	0.329298	UMAD1
9	61940001	61990000	0.329016
14	39220001	39270000	0.328904
1	110800001	110850000	0.328859
24	19640001	19690000	0.328788	CELF4
20	16120001	16170000	0.328729
9	37980001	38030000	0.3286
16	35500001	35550000	0.328467	RGS7
20	10460001	10510000	0.328321	CCNB1|CDK7|MRPS36|CENPH
9	39060001	39110000	0.328313	REV3L
7	44000001	44050000	0.328283	TCF3
3	120760001	120810000	0.328185	D2HGDH|GAL3ST2
4	5880001	5930000	0.328165	ZPBP
23	14160001	14210000	0.32807
23	35860001	35910000	0.327974
14	46300001	46350000	0.327935	EXT1
9	39340001	39390000	0.327869	RPF2|GTF3C6
7	63760001	63810000	0.327869
8	85680001	85730000	0.327791	LOC787410
12	7600001	7650000	0.327759
2	63200001	63250000	0.327645
18	14680001	14730000	0.327511	MC1R|TCF25|TUBB3|DEF8
13	29800001	29850000	0.327504	FAM171A1
5	18980001	19030000	0.327354
6	5280001	5330000	0.327309
20	67060001	67110000	0.327243
24	19660001	19710000	0.327189	CELF4
24	8640001	8690000	0.327181
22	22700001	22750000	0.32716
16	25800001	25850000	0.32716
12	2820001	2870000	0.32716
2	32460001	32510000	0.326829
19	41460001	41510000	0.326705	LOC112442671|LOC112442670|LOC100138853|LOC100848850
6	42580001	42630000	0.326531
26	520001	570000	0.326531
12	7160001	7210000	0.326347
11	17300001	17350000	0.326284
4	81200001	81250000	0.326203	RALA
16	2880001	2930000	0.32618	RBBP5
16	2860001	2910000	0.326087	TMEM81|RBBP5
14	67880001	67930000	0.326087	PTDSS1
21	53020001	53070000	0.325879
8	84680001	84730000	0.325843	WNK2
11	81060001	81110000	0.325714	RAD51AP2|VSNL1
24	61860001	61910000	0.325664	LOC100337223|LOC519132|LOC786348
5	48880001	48930000	0.325648
18	46920001	46970000	0.325623	ZNF461|ZNF382|ZNF567
18	45280001	45330000	0.325527
29	14280001	14330000	0.325503
20	24300001	24350000	0.325397
9	61900001	61950000	0.32538
1	26700001	26750000	0.325349	ROBO1
4	119500001	119550000	0.325342	ESYT2|WDR60
4	14080001	14130000	0.325301
15	4500001	4550000	0.325221	PDGFD
15	80740001	80790000	0.325077	SLC43A1|TIMM10
20	14980001	15030000	0.32491
11	56700001	56750000	0.324848	REG3A
11	68340001	68390000	0.324786
10	43600001	43650000	0.324645	NIN
22	6160001	6210000	0.324607	OSBPL10
10	60160001	60210000	0.32459	ATP8B4
18	40420001	40470000	0.324324	CCNE1
1	104900001	104950000	0.324168
11	30040001	30090000	0.324159
5	67360001	67410000	0.324074	STAB2
16	7880001	7930000	0.324074
16	27080001	27130000	0.324042	CAPN2
28	33380001	33430000	0.324009	KCNMA1
11	56620001	56670000	0.324009
14	26580001	26630000	0.323988
12	5860001	5910000	0.323983
15	39340001	39390000	0.323944	ARNTL
14	50900001	50950000	0.323864
15	3440001	3490000	0.323664
1	85740001	85790000	0.323457
13	28100001	28150000	0.32337	BEND7
10	5160001	5210000	0.32337	THOC3
12	45940001	45990000	0.323362
12	14880001	14930000	0.32321
9	14180001	14230000	0.323171
20	12760001	12810000	0.323077	MAST4
5	13140001	13190000	0.323049
22	13880001	13930000	0.32304	ULK4
2	10200001	10250000	0.323017
7	62840001	62890000	0.322799	SPARC
9	77240001	77290000	0.322785
21	54440001	54490000	0.322761
8	53120001	53170000	0.322738
26	38020001	38070000	0.322709
5	44280001	44330000	0.322581	LOC617219
2	71840001	71890000	0.322581	EPB41L5
21	3580001	3630000	0.322581
14	68260001	68310000	0.322581
8	103140001	103190000	0.322344	ZNF618
4	110380001	110430000	0.322245	CNTNAP2
20	70720001	70770000	0.3222
20	48160001	48210000	0.32199
25	17720001	17770000	0.321951
4	43780001	43830000	0.321678	GSAP
2	62360001	62410000	0.321608	ACMSD
29	500001	550000	0.321508
8	78140001	78190000	0.321429	NTRK2
13	68340001	68390000	0.321429
15	40780001	40830000	0.321361	USP47
3	117460001	117510000	0.321343	ERFE|ESPNL|KLHL30|ILKAP
29	29760001	29810000	0.3213	KIRREL3
17	10720001	10770000	0.3213
18	8660001	8710000	0.321285	HSD17B2
11	70300001	70350000	0.321285	ALK
12	14900001	14950000	0.321277
28	33420001	33470000	0.321256
1	125280001	125330000	0.321212	SLC9A9
9	5500001	5550000	0.321063
14	56080001	56130000	0.321053
5	21220001	21270000	0.32093
26	45680001	45730000	0.320908	ADAM12
18	16380001	16430000	0.320872
15	58820001	58870000	0.320755	METTL15
20	67040001	67090000	0.32069
12	5880001	5930000	0.320661
20	48580001	48630000	0.320598
16	25620001	25670000	0.320513
2	84880001	84930000	0.320482	HECW2
17	12840001	12890000	0.32043
11	15460001	15510000	0.320388	LTBP1
2	105460001	105510000	0.320334
6	15520001	15570000	0.320197	LRIT3
29	1800001	1850000	0.320158
2	91060001	91110000	0.320158	FAM117B
2	105540001	105590000	0.320158
7	44600001	44650000	0.32	HSPA4
3	63660001	63710000	0.319885
12	38440001	38490000	0.319703
11	11820001	11870000	0.319588	EXOC6B
19	36800001	36850000	0.319489	TAC4|KAT7
6	51360001	51410000	0.319444
6	16720001	16770000	0.319444
20	5780001	5830000	0.319149	NSG2
24	39480001	39530000	0.319048
5	57640001	57690000	0.318996	OR6C4|LOC781363|OR2AP1
14	81740001	81790000	0.318996	MRPL13|MTBP
23	41400001	41450000	0.318766	DTNBP1
1	111120001	111170000	0.318584	KCNAB1
21	54420001	54470000	0.318519
6	115320001	115370000	0.318505	LRPAP1
2	2140001	2190000	0.318493
24	9180001	9230000	0.318486
6	21580001	21630000	0.318447
1	124640001	124690000	0.318367
6	42600001	42650000	0.318352
2	91680001	91730000	0.318352	RAPH1
6	113780001	113830000	0.318328	SORCS2
3	58940001	58990000	0.31825	WDR63
21	3420001	3470000	0.318182
19	3540001	3590000	0.318117
13	50440001	50490000	0.317972
6	86580001	86630000	0.317961	SLC4A4
14	40620001	40670000	0.317848
12	9160001	9210000	0.317844	LOC100141168
19	41160001	41210000	0.317778	KRT39|KRT40|KRTAP3-3|LOC100294937
3	75080001	75130000	0.317726	LRRC7
9	39640001	39690000	0.31768	CDK19
19	28160001	28210000	0.317568	MYH10
19	37000001	37050000	0.317406	NXPH3|SPOP
16	35760001	35810000	0.317376	RGS7
12	46020001	46070000	0.31723
15	59960001	60010000	0.317181
22	5300001	5350000	0.317121	GADL1
12	31280001	31330000	0.317073	MTUS2
8	104720001	104770000	0.316964
16	8520001	8570000	0.316964
13	50600001	50650000	0.31694
5	24820001	24870000	0.316901	FGD6
14	68280001	68330000	0.316872
10	160001	210000	0.316667
2	7560001	7610000	0.316633
2	61820001	61870000	0.316633	ZRANB3
20	33020001	33070000	0.316568	PLCXD3
1	85460001	85510000	0.316568
1	110860001	110910000	0.316384
13	19360001	19410000	0.316327
28	14360001	14410000	0.316227
3	63240001	63290000	0.316195
18	46900001	46950000	0.316176	ZNF461|ZNF567
2	62400001	62450000	0.316038	ACMSD
10	86000001	86050000	0.316038	YLPM1
21	64920001	64970000	0.31592	EVL
7	36180001	36230000	0.315789
17	55800001	55850000	0.315582	TMEM233
15	7720001	7770000	0.315508
11	45340001	45390000	0.315346
12	38460001	38510000	0.315315
3	58820001	58870000	0.315254	BCL10|C3H1orf52
8	108200001	108250000	0.315249
20	48540001	48590000	0.315024
7	11540001	11590000	0.314985	ASF1B|ADGRL1
5	34580001	34630000	0.314894
2	84860001	84910000	0.314861	HECW2
7	76060001	76110000	0.314815
12	2140001	2190000	0.314815	DIAPH3
2	14360001	14410000	0.314563	PDE1A
1	19100001	19150000	0.314554
25	1760001	1810000	0.314286	DNASE1L2|E4F1|ECI1|RNPS1|ABCA3
14	12200001	12250000	0.314286
26	6140001	6190000	0.314199
16	44600001	44650000	0.314136	RERE
26	45720001	45770000	0.314088	ADAM12
2	90640001	90690000	0.314079	KIAA2012
16	74460001	74510000	0.313975
11	18000001	18050000	0.313953
2	57120001	57170000	0.313869
15	75460001	75510000	0.31383
8	61020001	61070000	0.313725	PAX5
2	84800001	84850000	0.313684	HECW2
9	22960001	23010000	0.313646	DOPEY1
22	6120001	6170000	0.313544	STT3B|OSBPL10
3	75440001	75490000	0.313433	LRRC7
1	114100001	114150000	0.313356
18	16680001	16730000	0.313316	LONP2
6	21000001	21050000	0.313253
18	36880001	36930000	0.313208	WWP2
21	53040001	53090000	0.313178
11	3660001	3710000	0.313043	INPP4A
12	46040001	46090000	0.313015	DACH1
12	31340001	31390000	0.313008	MTUS2
29	2020001	2070000	0.312958	FAT3
9	77260001	77310000	0.312849
20	37380001	37430000	0.312821
23	4080001	4130000	0.312785	COL21A1
15	59720001	59770000	0.312775
7	9080001	9130000	0.312763
8	12500001	12550000	0.312715
8	79380001	79430000	0.312704	C8H9orf153
2	54520001	54570000	0.3125
15	75440001	75490000	0.3125
29	37360001	37410000	0.312336
4	42460001	42510000	0.312236	MAGI2
15	59480001	59530000	0.312227
18	21040001	21090000	0.312057
16	45100001	45150000	0.311765	LOC786597
22	24040001	24090000	0.311644	CNTN4
7	62860001	62910000	0.311404	SPARC|ATOX1
2	125180001	125230000	0.311284	PTAFR|EYA3
5	105200001	105250000	0.311278
10	43620001	43670000	0.311258	NIN
5	67040001	67090000	0.311248	C5H12orf42
13	51360001	51410000	0.311054	CDC25B|AP5S1
21	3180001	3230000	0.310905
29	14320001	14370000	0.310881
17	10740001	10790000	0.310714
2	74780001	74830000	0.310658
5	12460001	12510000	0.310651	TMTC2
1	27500001	27550000	0.310606
12	5840001	5890000	0.310606
7	73180001	73230000	0.310573	GABRB2
28	23040001	23090000	0.310559	CTNNA3
28	35340001	35390000	0.310502
12	31360001	31410000	0.310345	MTUS2
19	2040001	2090000	0.310249
20	67080001	67130000	0.310136
8	49320001	49370000	0.310044	ANXA1
3	13320001	13370000	0.310044	LOC101906176
16	35520001	35570000	0.309955	RGS7
21	3460001	3510000	0.309951
3	97880001	97930000	0.309942	SPATA6
3	52580001	52630000	0.309859
10	17580001	17630000	0.309816	UACA
15	45400001	45450000	0.309589	SYT9
12	7020001	7070000	0.309474
22	22520001	22570000	0.309302
18	32420001	32470000	0.309302
1	40800001	40850000	0.309237
2	14340001	14390000	0.309168	PDE1A
2	71640001	71690000	0.309091	PTPN4
[truncated: 4,042 more rows]

## Sheet: Table S10
Supplementary Table S10. A summary of genes from the overlap between iHS(Kongshan) and those from excessive Chinese indicine
Chrom	Starting position	Ending position	Gene
27	27079614	27120758	PURG
8	65136315	65273532	INVS
13	54566992	54574602	OGFR
6	86449494	86813499	SLC4A4
29	28419098	28468501	CCDC15
4	43258869	43449878	PHTF2
4	5105702	5327928	GRB10
8	52674121	52964654	PRUNE2
29	1991657	2638923	FAT3
19	42827055	42828164	COA3
11	66589553	66598838	PNO1
18	53330144	53350674	RSPH6A
29	37311480	37357287	CD6
15	45820019	45820981	LOC790683
4	44531499	44569041	DNAJC2
26	10385411	10426382	LIPK
13	46527482	46821616	DIP2C
5	15662678	15959427	MGAT4C
13	51378949	51383429	AP5S1
11	95315110	95401331	NEK6
8	66775761	66785299	LOC112447816
19	40044842	40046528	PNMT
13	20648185	21202234	MALRD1
19	28293357	28342815	PIK3R6
13	23425884	23429678	COMMD3
2	125688629	125708655	FGR
18	53207160	53232028	EML2
2	62253314	62314262	MAP3K19
23	52248321	52298518	DUSP22
5	48687602	48779884	WIF1
8	66920980	66945170	LOC100298923
8	60056382	60057352	LOC784594
2	126303283	126305465	NR0B2
2	125201889	125390272	EYA3
2	125919485	125934060	MAP3K6
5	56760782	56782195	PTGES3
4	45537726	46118813	LHFPL3
19	40490197	40531506	WIPF2
3	72811994	73846989	NEGR1
22	6157110	6499724	OSBPL10
2	126223941	126231754	TRNP1
2	61390819	61455631	DARS
4	44569120	44582371	PSMC2
7	42764188	42766092	LOC789031
2	18480955	18696748	OSBPL6
10	73110975	73121588	TRMT5
11	48518943	48655847	REEP1
19	22352704	22440867	RPH3AL
5	56796742	56831748	BAZ2A
26	10503217	10541131	ANKRD22
20	10000670	10085742	BDP1
8	6960063	7164910	GLRA3
9	65426517	65543569	CYB5R4
19	37093168	37112123	NGFR
9	75966137	76140045	ARFGEF3
2	125662111	125665797	IFI6
7	43262684	43270809	RNF126
4	46699112	46955175	ATXN7L1
4	72859147	73427125	ZNF804B
2	125448288	125470857	RPA2
11	2042314	2136545	KCNIP3
16	3006671	3044515	TMCC2
18	53321268	53328415	DMWD
7	4105743	4120008	TMEM161A
11	69222613	69424308	LCLAT1
5	57091700	57097291	SLC39A5
6	16554153	16573065	ETNPPL
5	53697129	53892950	SLC16A7
20	10229723	10276416	OCLN
4	104801869	104902621	AGK
19	42848320	42866438	PSME3
5	57140990	57161786	SMARCC2
13	51160969	51272274	RNF24
5	24684180	24710988	NDUFA12
2	61535026	61583839	LCT
15	61161077	61371976	MPPED2
7	43258839	43262340	FGF22
7	60505684	60642610	ABLIM3
13	62142602	62176735	DNMT3B
7	43279494	43285847	FSTL3
5	57042171	57065008	CS
2	125471855	125496218	THEMIS2
19	42828322	42837761	CNTD1
10	73121651	73193260	SLC38A6
20	10106022	10137945	SMN2
13	47717357	47784462	GPCPD1
21	46857069	46878787	PAX9
4	43598679	43690863	PTPN12
1	150539880	150597398	KCNJ15
5	49053899	49103600	GNS
4	43450254	43454106	TMEM60
22	13851109	14372822	ULK4
7	60395336	60449928	SH3TC2
29	29649018	29691817	DCPS
19	40627035	40653390	TOP2A
5	57065731	57069113	COQ10A
4	46294123	46541402	SRPK2
1	9869292	10085409	CYYR1
17	70627688	70655990	SLC5A4
11	66605841	66667440	PPP3R1
8	60043436	60044996	LOC619011
19	28354265	28429731	PIK3R5
8	104208978	104311440	TNC
13	54528127	54545393	TCFL5
11	58509668	59505536	LRRTM4
18	53350775	53380309	SYMPK
1	149810382	149947602	KCNJ6
2	125814902	125885802	WASF2
2	125969832	126037062	WDTC1
22	6035617	6138661	STT3B
4	44058035	44149252	FAM185A
26	10626812	10679430	ACTA2
28	35391134	35402084	CGN1
20	10145062	10187313	NAIP
24	23812699	24196588	CCDC178
18	53253428	53256287	SNRPD2
28	35224966	35234577	TMEM254
15	60728579	60736043	KCNA4
29	1701573	1743386	SLC36A4
19	42872654	42879840	AOC3
12	33375501	33873439	ATP8A2
10	84971226	84978749	ACOT2
10	85017817	85033081	ACOT2
2	62317936	62351985	CCNT2
20	9914742	9993031	MCCC2
19	42754604	42786956	EZH1
8	65039442	65136178	ERP44
27	34046230	34127727	PLEKHA2
4	64177437	64715691	PDE1C
2	126273264	126286735	NUDC
8	27468445	27953748	BNC2
7	43981896	44014969	TCF3
9	39168422	39280816	SLC16A10
5	57641621	57642556	OR6C4
2	315119	382536	LGSN
4	44517271	44531443	PMPCB
28	9691352	10518986	RYR2
10	58946643	59006602	GLDN
12	76430699	76628229	CLYBL
2	125715868	125780857	AHDC1
20	35162035	35333319	FYB1
19	36937784	37020389	SPOP
5	57279795	57282854	RPS26
8	85780390	85846086	SPTLC1
19	36795555	36805259	TAC4
10	73436691	73668697	PRKCH
19	36913916	36920744	SLC35B1
11	66702902	66729516	CNRIP1
2	125934207	125943082	SYTL1
5	57289459	57314348	IKZF4
9	76563428	76639348	ECT2L
19	16022575	17228963	ASIC2
26	10678642	10712481	FAS
5	57215783	57236737	ERBB3
8	48890505	49006479	TMC1
2	126212812	126220278	FAM46B
19	50967338	50976288	MAFG
22	47876881	47997833	SFMBT1
5	57179944	57194004	ESYT1
22	18627109	19567631	GRM7
7	42851253	42853423	LOC785149
19	40015530	40040223	STARD3
2	62783150	63181426	MGAT5
10	47247634	47742868	TLN2
4	44584176	44624904	SLC26A5
28	35923603	36007609	SH2D4B
19	50953006	50956142	MYADML2
5	57097211	57103378	NABP2
3	42310397	42410127	SLC30A7
29	36351333	36389421	ST14
15	75297579	75339698	SYT13
19	42811369	42826231	WNK4
10	74940464	75324314	KCNH5
17	64209205	64283899	CORO1C
8	105642663	106690509	ASTN2
2	125145440	125147684	ATP5IF1
23	44156440	44163423	EDN1
7	60232706	60234735	ADRB2
13	38600343	38704793	DTD1
13	62214463	62268626	EFCAB8
7	43234029	43247544	POLRMT
11	66865300	66960264	APLF
19	40041921	40042649	TCAP
13	48120800	48166976	MCM8
2	27353327	27712377	CERS6
5	56530305	56538401	RDH16
19	40534729	40548024	CDC6
26	9901178	10177515	RNLS
14	63625778	63643551	PABPC1
4	48985684	49062382	LAMB1
4	44652801	45211284	RELN
19	40696958	40720500	TNS4
26	10485267	10505439	LIPM
24	41786924	41868539	RAB31
15	45273469	45485083	SYT9
10	58738380	58905040	DMXL2
18	46987921	47008651	ZNF529
13	24591905	25412646	KIAA1217
7	79812712	80302321	TENM2
19	40775261	40786420	CCR7
19	36869259	36913800	FAM117A
5	47667169	47673189	LLPH
13	54545395	54565468	COL9A3
2	125201885	125229056	PTAFR
18	53240222	53250739	GIPR
7	93085345	93506920	FAM172A
13	55175302	55653916	CDH4
4	44424823	44517233	NAPEPLD
19	40672669	40684257	IGFBP4
15	40740642	40847508	USP47
20	37164880	37370342	NIPBL
4	100593410	100758412	CHRM2
5	57208096	57214801	PA2G4
19	27151237	27240024	POLR2A
12	67701756	68210207	GPC6
26	10177155	10214362	LIPJ
11	66560109	66589114	WDR92
1	86372984	86382716	TTC14
11	95402190	95459424	PSMB7
5	56545258	56554855	SDR9C7
14	46163764	46477877	EXT1
5	113827086	113862392	TTLL1
13	54609115	54658823	NTSR1
7	12144008	12397316	CACNA1A
2	126257367	126270333	KDF1
2	61587663	61617715	UBXN4
5	56489979	56497357	LOC100139075
2	61636484	61799753	R3HDM1
9	14915045	15137938	FILIP1
13	54576866	54581460	MRGBP
29	29698943	29739108	ST3GAL4
11	65838833	65853066	ETAA1
16	2825796	2859070	CNTN2
13	48186986	48209893	CRLS1
13	38561368	38592474	SEC23B
27	27120945	27248166	WRN
15	45845580	45846548	LOC783518
26	31063686	31076459	DUSP5
18	53305388	53309473	SIX5
3	62437260	63147752	ADGRL2
5	47560833	47625622	IRAK3
8	60028458	60034523	LOC529284
5	57161868	57165070	MYL6
5	57197913	57205251	ZC3H10
1	128383077	129107976	CLSTN2
19	42800260	42802111	RAMP2
19	37037404	37043060	NXPH3
15	46183547	46236163	LOC101903126
4	43461067	43548282	RSBN1L
6	33012914	34501256	CCSER1
2	125892859	125896019	GPR3
28	13021224	13050052	ZNF25
2	62363200	62424582	ACMSD
8	59176686	59183452	FAM205C
19	40047113	40061111	PGAP3
5	57165320	57169503	MYL6B
4	44363535	44500937	ARMC10
8	49321701	49339582	ANXA1
4	43815335	43913877	GSAP
21	46880360	47401047	SLC25A21
6	113628521	114123632	SORCS2
11	312185	361882	TMEM87B
7	66907514	68019302	SGCD
2	125114002	125131785	SESN2
20	10091856	10095636	SERF1A
18	46957458	46988177	ZNF382
5	56732512	56743638	NACA
14	27463846	28000499	NKAIN3
8	59988803	60003350	FAM221B
11	380816	516594	MERTK
2	125913225	125919363	FCN3
19	42837030	42848132	BECN1
29	23255792	24301556	NELL1
19	50935025	50942269	NOTUM
13	51325469	51351362	MAVS
21	3866344	4145779	GABRB3
19	40006493	40015037	PPP1R1B
4	46647083	46671829	RINT1
10	59890250	59967553	GABPB1
19	42805645	42810403	VPS25
13	51395121	51404718	CDC25B
5	57074892	57086731	ANKRD52
18	36825934	36971486	WWP2
1	125043185	125706585	SLC9A9
2	126090704	126141637	SLC9A1
13	23430480	23441040	BMI1
7	43286640	43291810	PRSS57
7	61073681	61194295	PPARGC1B
19	50958020	50962685	PYCR1
11	3651003	3774174	INPP4A
8	59133524	59139723	LOC785500
8	60003388	60028370	TMEM8B
4	101053978	101568205	DGKI
2	61800015	62104335	ZRANB3
20	12442479	13060905	MAST4
23	44610042	44677680	ADTRP
12	11421972	11478996	MTRF1
5	56819989	56910320	RBMS2
12	11478979	11510472	NAA16
23	44679469	44836158	TMEM170B
19	12843669	12852990	ZNHIT3
13	49152163	49163417	BMP2
19	12577154	12780975	USP32
27	35579521	35955896	ZMAT4
16	2865363	2905691	RBBP5
29	29747932	30352347	KIRREL3
28	22274690	24179829	CTNNA3
19	40551152	40595283	RARA
23	49111514	49417402	FARS2
2	125905985	125909989	CD164L2
29	28381633	28399064	HEPACAM
8	60991503	61178150	PAX5
11	245532	302541	FBLN7
7	45648089	45661066	C7H5orf15
18	46929716	46952015	ZNF461
19	12850539	12884004	MYO19
7	14187660	14212587	ZNF699
29	36263025	36325618	APLP2
23	44281845	44417856	HIVEP1
19	36811896	36846665	KAT7
2	125527083	125545119	PPP1R8
2	125150758	125175523	DNAJC8
21	47421034	47734138	MIPOL1
5	57103516	57131419	RNF41
2	61489675	61524287	MCM6
5	56789641	56795014	ATP5F1B
9	62457428	62493333	CFAP206
2	62127815	62238860	RAB3GAP1
19	42867320	42872439	AOC2
2	125946151	125957207	TMEM222
4	43916446	44057910	CCDC146
4	42205366	43260759	MAGI2
23	4026182	4261772	COL21A1
11	526153	626358	ANAPC1
11	66787639	66814889	PLEK
5	47645293	47661704	TMBIM4
13	47840512	48029480	SHLD1
1	22093788	22297504	LOC107132175
4	7938144	8616503	CDK14
5	56711750	56729540	PRIM1
5	48330041	48512961	MSRB3
21	64942135	65089665	EVL
18	46899698	46929692	ZNF567
7	56437261	57021450	PRELID2
5	56604818	56614462	LOC100138638
7	43213783	43234084	HCN2
13	23621605	23808162	PIP4K2A
7	67142187	67144399	LOC104969236
26	10437075	10462947	LIPN
1	22189539	22196882	NRIP1
11	66859773	66865138	FBXO48
19	12804061	12811833	CA4
15	45860548	45861599	LOC510100
24	23448938	23641234	ASXL3

[truncated: 3 more sheets: Table S11, Table S12, Table S13]
